# Supplementary material for: First record of the genus Dolichosoma Stephens (Coleoptera, Dasytidae) from China, with two newly-recorded species
Source: Biodivers Data J. 2024 Jul 9;12:e129639. doi: 10.3897/BDJ.12.e129639 (PMC11255469; doi:10.3897/BDJ.12.e129639)
Supplement: XML Treatment for Dolichosoma [file BDJ.12.e129639-treatment1.xml]

<!DOCTYPE tp:taxon-treatment
  PUBLIC "-//TaxonX//DTD Taxonomic Treatment Publishing DTD v0 20100105//EN" "tax-treatment-NSO.dtd">
<tp:taxon-treatment xmlns:tp="http://www.plazi.org/taxpub"><tp:treatment-meta><mixed-citation publication-type="journal"><person-group><name><surname>Miao</surname><given-names>Jialin</given-names></name><name><surname>Liu</surname><given-names>Haoyu</given-names></name><name><surname>Tong</surname><given-names>Junbo</given-names></name><name><surname>Yang</surname><given-names>Yuxia</given-names></name></person-group><article-title>First record of the genus <italic><tp:taxon-name><tp:taxon-name-part taxon-name-part-type="genus" reg="Dolichosoma">Dolichosoma</tp:taxon-name-part></tp:taxon-name></italic> Stephens (<tp:taxon-name><tp:taxon-name-part taxon-name-part-type="order">Coleoptera</tp:taxon-name-part></tp:taxon-name>, <tp:taxon-name><tp:taxon-name-part taxon-name-part-type="family">Dasytidae</tp:taxon-name-part></tp:taxon-name>) from China, with two newly-recorded species</article-title><source>Biodivers Data J</source><day>09</day><month>07</month><year>2024</year><volume>12</volume><pub-id pub-id-type="doi">10.3897/BDJ.12.e129639</pub-id></mixed-citation></tp:treatment-meta><tp:nomenclature><tp:taxon-name>
            <object-id xmlns:xlink="http://www.w3.org/1999/xlink" content-type="arpha" xlink:type="simple">410B3288-D0C8-51EC-8308-2B2B2E979BE2</object-id>
            <tp:taxon-name-part taxon-name-part-type="genus">Dolichosoma</tp:taxon-name-part>
          </tp:taxon-name><tp:taxon-authority>Stephens, 1830</tp:taxon-authority><tp:nomenclature-citation-list><tp:nomenclature-citation><tp:taxon-name><tp:taxon-name-part taxon-name-part-type="genus" reg="Dolichosoma">Dolichosoma</tp:taxon-name-part> (<tp:taxon-name-part taxon-name-part-type="subgenus" reg="Dolichosoma">Dolichosoma</tp:taxon-name-part>)</tp:taxon-name><comment> Stephens, 1830 - <xref ref-type="bibr" rid="B11692780">Stephens 1830</xref>: 318.</comment></tp:nomenclature-citation><tp:nomenclature-citation><tp:taxon-name><tp:taxon-name-part taxon-name-part-type="genus" reg="Dolichosoma">Dolichosoma</tp:taxon-name-part> (<tp:taxon-name-part taxon-name-part-type="subgenus" reg="Dolichomorphus">Dolichomorphus</tp:taxon-name-part>)</tp:taxon-name><comment> Fiori, 1905 - <xref ref-type="bibr" rid="B11669094">Fiori 1905</xref>: 81.</comment></tp:nomenclature-citation><tp:nomenclature-citation><tp:taxon-name><tp:taxon-name-part taxon-name-part-type="genus">Dolichosoma</tp:taxon-name-part> (<tp:taxon-name-part taxon-name-part-type="subgenus">Dolichosoma</tp:taxon-name-part>) <tp:taxon-name-part taxon-name-part-type="species">lineare</tp:taxon-name-part></tp:taxon-name><comment> (Rossi, 1794)</comment></tp:nomenclature-citation></tp:nomenclature-citation-list></tp:nomenclature><tp:treatment-sec sec-type="Diagnosis"><title>Diagnosis</title><p>Body extremely slender, blackish-green, covered with whitish pubescence on elytra and a few erected black setae on head and elytral apices (sometimes also on pronotum). Ultimate abdominal ventrite slightly emarginate in middle of posterior edge, present with short central process at anterior edge (Fig. <xref ref-type="fig" rid="F11692645">3</xref>A and Fig. <xref ref-type="fig" rid="F11692651">6</xref>A). Aedeagus: median lobe with apical limb much longer than basal limb, which are vertical to each other; internal sac very short and covered with two lines of large and highly sclerotised black spines (Fig. <xref ref-type="fig" rid="F11692645">3</xref>E and Fig. <xref ref-type="fig" rid="F11692651">6</xref>E); tegmen with lateral processes parallel, present with two lobes at apex (Fig. <xref ref-type="fig" rid="F11692645">3</xref>C and Fig. <xref ref-type="fig" rid="F11692651">6</xref>C).</p></tp:treatment-sec><tp:treatment-sec sec-type="Distribution"><title>Distribution</title><p>Palearctic Region of Eurasia.</p></tp:treatment-sec><tp:treatment-sec><!--Section generated to contain objects referenced in tp:taxon-treatment.--><fig id="F11692645" position="float" orientation="portrait"><object-id xmlns:xlink="http://www.w3.org/1999/xlink" content-type="arpha" xlink:type="simple">C9D97BD4-C71F-50DC-8729-D17C55801C4B</object-id><object-id xmlns:xlink="http://www.w3.org/1999/xlink" content-type="doi" xlink:type="simple">10.3897/BDJ.12.e129639.figure3</object-id><label>Figure 3.</label><caption><p><tp:taxon-name><tp:taxon-name-part taxon-name-part-type="genus" reg="Dolichosoma">Dolichosoma</tp:taxon-name-part> (<tp:taxon-name-part taxon-name-part-type="subgenus" reg="Dolichomorphus">Dolichomorphus</tp:taxon-name-part>) <tp:taxon-name-part taxon-name-part-type="species" reg="femorale">femorale</tp:taxon-name-part></tp:taxon-name> Morawitz, 1861, male: <bold>A</bold> ultimate abdominal ventrite (apical sternite), ventral view; <bold>B</bold> pygidium (apical tergite), dorsal view; <bold>C</bold> tegmen, ventral view; <bold>D</bold> median lobe, ventral view, <bold>E</bold> median lobe, lateral view; <bold>F</bold> spiculum gastrale, ventral view. Scale bars: 0.2 mm.</p></caption><graphic xmlns:xlink="http://www.w3.org/1999/xlink" xlink:href="bdj-12-e129639-g003.jpg" position="float" id="oo_1060869.jpg" orientation="portrait" xlink:type="simple"><uri content-type="original_file" xlink:type="simple">https://binary.pensoft.net/fig/1060869</uri></graphic></fig><fig id="F11692651" position="float" orientation="portrait"><object-id xmlns:xlink="http://www.w3.org/1999/xlink" content-type="arpha" xlink:type="simple">5DEF2152-BAE5-5746-B99A-B226BCA9F9EB</object-id><object-id xmlns:xlink="http://www.w3.org/1999/xlink" content-type="doi" xlink:type="simple">10.3897/BDJ.12.e129639.figure6</object-id><label>Figure 6.</label><caption><p><tp:taxon-name><tp:taxon-name-part taxon-name-part-type="genus" reg="Dolichosoma">Dolichosoma</tp:taxon-name-part> (<tp:taxon-name-part taxon-name-part-type="subgenus" reg="Dolichosoma">Dolichosoma</tp:taxon-name-part>) <tp:taxon-name-part taxon-name-part-type="species" reg="lineare">lineare</tp:taxon-name-part></tp:taxon-name> (Rossi, 1794), male: <bold>A</bold> ultimate abdominal ventrite (apical sternite), ventral view; <bold>B</bold> pygidium (apical tergite), dorsal view; <bold>C</bold> tegmen, ventral view; <bold>D</bold> median lobe, ventral view; <bold>E</bold> median lobe, lateral view; <bold>F</bold> spiculum gastrale, ventral view. Scale bars: 0.2 mm.</p></caption><graphic xmlns:xlink="http://www.w3.org/1999/xlink" xlink:href="bdj-12-e129639-g006.jpg" position="float" id="oo_1060877.jpg" orientation="portrait" xlink:type="simple"><uri content-type="original_file" xlink:type="simple">https://binary.pensoft.net/fig/1060877</uri></graphic></fig></tp:treatment-sec><ref-list><ref id="B11692780"><element-citation xmlns:xlink="http://www.w3.org/1999/xlink" publication-type="book" xlink:type="simple"><person-group person-group-type="author"><name name-style="western"><surname>Stephens</surname><given-names>J. F.</given-names></name></person-group><year>1830</year><source>Illustrations of British Entomology; or, a Synopsis of indigenous Insects: containing their generic and specific Distinctions, with an Account of their Metamorphoses, times of Appearance, Localities, Food and Economy as far as practicable. <tp:taxon-name><tp:taxon-name-part taxon-name-part-type="clade">Mandibulata</tp:taxon-name-part></tp:taxon-name>. Vol. III.</source><publisher-name>Baldwin &amp; Cradock Publ.</publisher-name><publisher-loc>London</publisher-loc><size units="page">374</size></element-citation></ref><ref id="B11669094"><element-citation xmlns:xlink="http://www.w3.org/1999/xlink" publication-type="article" xlink:type="simple"><person-group person-group-type="author"><name name-style="western"><surname>Fiori</surname><given-names>A.</given-names></name></person-group><year>1905</year><article-title>Descrizione di un <tp:taxon-name><tp:taxon-name-part taxon-name-part-type="family">Dasytidae</tp:taxon-name-part></tp:taxon-name> nuovo e di un altro poco conosciuto in Italia</article-title><source>Rivista Coleotterologica Italiana</source><volume>3</volume><issue>4</issue><fpage>81</fpage><lpage>89</lpage></element-citation></ref></ref-list></tp:taxon-treatment>
