# Supplementary material for: First record of the genus Dolichosoma Stephens (Coleoptera, Dasytidae) from China, with two newly-recorded species
Source: Biodivers Data J. 2024 Jul 9;12:e129639. doi: 10.3897/BDJ.12.e129639 (PMC11255469; doi:10.3897/BDJ.12.e129639)
Supplement: XML Treatment for Dolichosoma (Dolichomorphus) femorale [file BDJ.12.e129639-treatment2.xml]

<!DOCTYPE tp:taxon-treatment
  PUBLIC "-//TaxonX//DTD Taxonomic Treatment Publishing DTD v0 20100105//EN" "tax-treatment-NSO.dtd">
<tp:taxon-treatment xmlns:tp="http://www.plazi.org/taxpub"><tp:treatment-meta><mixed-citation publication-type="journal"><person-group><name><surname>Miao</surname><given-names>Jialin</given-names></name><name><surname>Liu</surname><given-names>Haoyu</given-names></name><name><surname>Tong</surname><given-names>Junbo</given-names></name><name><surname>Yang</surname><given-names>Yuxia</given-names></name></person-group><article-title>First record of the genus <italic><tp:taxon-name><tp:taxon-name-part taxon-name-part-type="genus" reg="Dolichosoma">Dolichosoma</tp:taxon-name-part></tp:taxon-name></italic> Stephens (<tp:taxon-name><tp:taxon-name-part taxon-name-part-type="order">Coleoptera</tp:taxon-name-part></tp:taxon-name>, <tp:taxon-name><tp:taxon-name-part taxon-name-part-type="family">Dasytidae</tp:taxon-name-part></tp:taxon-name>) from China, with two newly-recorded species</article-title><source>Biodivers Data J</source><day>09</day><month>07</month><year>2024</year><volume>12</volume><pub-id pub-id-type="doi">10.3897/BDJ.12.e129639</pub-id></mixed-citation></tp:treatment-meta><tp:nomenclature><tp:taxon-name><object-id xmlns:xlink="http://www.w3.org/1999/xlink" content-type="arpha" xlink:type="simple">38E7615B-F770-50E7-8FBC-DCE79DD15634</object-id><tp:taxon-name-part taxon-name-part-type="genus">Dolichosoma</tp:taxon-name-part> (<tp:taxon-name-part taxon-name-part-type="subgenus">Dolichomorphus</tp:taxon-name-part>) <tp:taxon-name-part taxon-name-part-type="species">femorale</tp:taxon-name-part></tp:taxon-name><tp:taxon-authority>Morawitz, 1861</tp:taxon-authority><tp:nomenclature-citation-list><tp:nomenclature-citation><tp:taxon-name>
                <tp:taxon-name-part taxon-name-part-type="genus" reg="Dolichosoma">Dolichosoma</tp:taxon-name-part>
                <tp:taxon-name-part taxon-name-part-type="species" reg="femorale">femorale</tp:taxon-name-part>
              </tp:taxon-name><comment> Morawitz, 1861 - <xref ref-type="bibr" rid="B11691238">Morawitz 1861</xref>: 317 (type locality: Russia); <xref ref-type="bibr" rid="B11692897">Kiesenwetter 1863</xref>: 644; <xref ref-type="bibr" rid="B11669204">Kiesenwetter 1867b</xref>: 137, 139; <xref ref-type="bibr" rid="B11692701">Schilsky 1894a</xref>: 235; <xref ref-type="bibr" rid="B11692710">Schilsky 1894b</xref>: n. 45; <xref ref-type="bibr" rid="B11692726">Schilsky 1897</xref>: n. 34 X; <xref ref-type="bibr" rid="B11669103">Fiori 1908</xref>: 240; <xref ref-type="bibr" rid="B11692659">Porta 1929</xref>: 123; <xref ref-type="bibr" rid="B11691607">Pic 1937</xref>: 108; <xref ref-type="bibr" rid="B11692836">Kaszab 1955</xref>: 117; <xref ref-type="bibr" rid="B11669176">Kaszab 1977</xref>: 59; <xref ref-type="bibr" rid="B11691093">Majer 1986a</xref>: 127; <xref ref-type="bibr" rid="B11691102">Majer 1986b</xref>: 313; <xref ref-type="bibr" rid="B11691080">Lohse 1992</xref>: 22; <xref ref-type="bibr" rid="B11690507">Liberti 1995</xref>: 21; <xref ref-type="bibr" rid="B11691173">Majer 2005</xref>: 157.</comment></tp:nomenclature-citation><tp:nomenclature-citation><tp:taxon-name>
                <tp:taxon-name-part taxon-name-part-type="genus" reg="Psilothrix">Psilothrix</tp:taxon-name-part>
              </tp:taxon-name><comment> (subg. <tp:taxon-name><tp:taxon-name-part taxon-name-part-type="genus" reg="Psilothrix"/><tp:taxon-name-part taxon-name-part-type="subgenus" reg="Dolichomorphus">Dolichomorphus</tp:taxon-name-part></tp:taxon-name>) <tp:taxon-name><tp:taxon-name-part taxon-name-part-type="genus" reg="Psilothrix"/><tp:taxon-name-part taxon-name-part-type="subgenus" reg="Dolichomorphus"/><tp:taxon-name-part taxon-name-part-type="species" reg="rufimanus">rufimanus</tp:taxon-name-part></tp:taxon-name> Fiori, 1905 - <xref ref-type="bibr" rid="B11669094">Fiori 1905</xref>: 81; <xref ref-type="bibr" rid="B11691607">Pic 1937</xref>: 108.</comment></tp:nomenclature-citation></tp:nomenclature-citation-list></tp:nomenclature><tp:treatment-sec sec-type="materials"><title>Materials</title><list list-type="alpha-lower" list-content="occurrences"><list-item><p><bold>Type status:</bold> <named-content xmlns:xlink="http://www.w3.org/1999/xlink" content-type="dwc:typeStatus" xlink:type="simple">Other material</named-content>. <bold>Occurrence:</bold> recordedBy: <named-content xmlns:xlink="http://www.w3.org/1999/xlink" content-type="dwc:recordedBy" xlink:type="simple">Shuyong Wang</named-content>; individualCount: <named-content xmlns:xlink="http://www.w3.org/1999/xlink" content-type="dwc:individualCount" xlink:type="simple">2</named-content>; sex: <named-content xmlns:xlink="http://www.w3.org/1999/xlink" content-type="dwc:sex" xlink:type="simple">2 males</named-content>; lifeStage: <named-content xmlns:xlink="http://www.w3.org/1999/xlink" content-type="dwc:lifeStage" xlink:type="simple">adult</named-content>; occurrenceID: <named-content xmlns:xlink="http://www.w3.org/1999/xlink" content-type="dwc:occurrenceID" xlink:type="simple">273F628A-99C9-5F6A-AA49-FA3AD34115BB</named-content>; <bold>Location:</bold> country: <named-content xmlns:xlink="http://www.w3.org/1999/xlink" content-type="dwc:country" xlink:type="simple">China</named-content>; stateProvince: <named-content xmlns:xlink="http://www.w3.org/1999/xlink" content-type="dwc:stateProvince" xlink:type="simple">Xinjiang</named-content>; county: <named-content xmlns:xlink="http://www.w3.org/1999/xlink" content-type="dwc:county" xlink:type="simple">Qinghe</named-content>; locality: <named-content xmlns:xlink="http://www.w3.org/1999/xlink" content-type="dwc:locality" xlink:type="simple">Ertai</named-content>; verbatimElevation: <named-content xmlns:xlink="http://www.w3.org/1999/xlink" content-type="dwc:verbatimElevation" xlink:type="simple">940 m</named-content>; <bold>Event:</bold> year: <named-content xmlns:xlink="http://www.w3.org/1999/xlink" content-type="dwc:year" xlink:type="simple">1960</named-content>; month: <named-content xmlns:xlink="http://www.w3.org/1999/xlink" content-type="dwc:month" xlink:type="simple">7</named-content>; day: <named-content xmlns:xlink="http://www.w3.org/1999/xlink" content-type="dwc:day" xlink:type="simple">2</named-content>; <bold>Record Level:</bold> institutionID: <named-content xmlns:xlink="http://www.w3.org/1999/xlink" content-type="dwc:institutionID" xlink:type="simple">Institute of Zoology, Chinese Academy of Sciences</named-content>; institutionCode: <named-content xmlns:xlink="http://www.w3.org/1999/xlink" content-type="dwc:institutionCode" xlink:type="simple">IZAS</named-content></p></list-item><list-item><p><bold>Type status:</bold> <named-content xmlns:xlink="http://www.w3.org/1999/xlink" content-type="dwc:typeStatus" xlink:type="simple">Other material</named-content>. <bold>Occurrence:</bold> recordedBy: <named-content xmlns:xlink="http://www.w3.org/1999/xlink" content-type="dwc:recordedBy" xlink:type="simple">Chunpei Hong</named-content>; individualCount: <named-content xmlns:xlink="http://www.w3.org/1999/xlink" content-type="dwc:individualCount" xlink:type="simple">1</named-content>; sex: <named-content xmlns:xlink="http://www.w3.org/1999/xlink" content-type="dwc:sex" xlink:type="simple">1 male</named-content>; lifeStage: <named-content xmlns:xlink="http://www.w3.org/1999/xlink" content-type="dwc:lifeStage" xlink:type="simple">adult</named-content>; occurrenceID: <named-content xmlns:xlink="http://www.w3.org/1999/xlink" content-type="dwc:occurrenceID" xlink:type="simple">7FC79093-0AD9-54A3-B7E2-1FEBBF9AC5A9</named-content>; <bold>Location:</bold> country: <named-content xmlns:xlink="http://www.w3.org/1999/xlink" content-type="dwc:country" xlink:type="simple">China</named-content>; stateProvince: <named-content xmlns:xlink="http://www.w3.org/1999/xlink" content-type="dwc:stateProvince" xlink:type="simple">Xinjiang</named-content>; county: <named-content xmlns:xlink="http://www.w3.org/1999/xlink" content-type="dwc:county" xlink:type="simple">Manas</named-content>; locality: <named-content xmlns:xlink="http://www.w3.org/1999/xlink" content-type="dwc:locality" xlink:type="simple">Shihezi</named-content>; verbatimElevation: <named-content xmlns:xlink="http://www.w3.org/1999/xlink" content-type="dwc:verbatimElevation" xlink:type="simple">415–550 m</named-content>; <bold>Event:</bold> year: <named-content xmlns:xlink="http://www.w3.org/1999/xlink" content-type="dwc:year" xlink:type="simple">1957</named-content>; month: <named-content xmlns:xlink="http://www.w3.org/1999/xlink" content-type="dwc:month" xlink:type="simple">6</named-content>; day: <named-content xmlns:xlink="http://www.w3.org/1999/xlink" content-type="dwc:day" xlink:type="simple">7</named-content>; <bold>Record Level:</bold> institutionID: <named-content xmlns:xlink="http://www.w3.org/1999/xlink" content-type="dwc:institutionID" xlink:type="simple">Institute of Zoology, Chinese Academy of Sciences</named-content>; institutionCode: <named-content xmlns:xlink="http://www.w3.org/1999/xlink" content-type="dwc:institutionCode" xlink:type="simple">IZAS</named-content></p></list-item><list-item><p><bold>Type status:</bold> <named-content xmlns:xlink="http://www.w3.org/1999/xlink" content-type="dwc:typeStatus" xlink:type="simple">Other material</named-content>. <bold>Occurrence:</bold> recordedBy: <named-content xmlns:xlink="http://www.w3.org/1999/xlink" content-type="dwc:recordedBy" xlink:type="simple">Guang Wang</named-content>; individualCount: <named-content xmlns:xlink="http://www.w3.org/1999/xlink" content-type="dwc:individualCount" xlink:type="simple">1</named-content>; sex: <named-content xmlns:xlink="http://www.w3.org/1999/xlink" content-type="dwc:sex" xlink:type="simple">1 female</named-content>; lifeStage: <named-content xmlns:xlink="http://www.w3.org/1999/xlink" content-type="dwc:lifeStage" xlink:type="simple">adult</named-content>; occurrenceID: <named-content xmlns:xlink="http://www.w3.org/1999/xlink" content-type="dwc:occurrenceID" xlink:type="simple">702EE07E-F4D9-5539-AC0F-DD73E85FEE24</named-content>; <bold>Location:</bold> country: <named-content xmlns:xlink="http://www.w3.org/1999/xlink" content-type="dwc:country" xlink:type="simple">China</named-content>; stateProvince: <named-content xmlns:xlink="http://www.w3.org/1999/xlink" content-type="dwc:stateProvince" xlink:type="simple">Xinjiang</named-content>; county: <named-content xmlns:xlink="http://www.w3.org/1999/xlink" content-type="dwc:county" xlink:type="simple">Manas</named-content>; locality: <named-content xmlns:xlink="http://www.w3.org/1999/xlink" content-type="dwc:locality" xlink:type="simple">Shihezi</named-content>; verbatimElevation: <named-content xmlns:xlink="http://www.w3.org/1999/xlink" content-type="dwc:verbatimElevation" xlink:type="simple">460–510 m</named-content>; <bold>Event:</bold> year: <named-content xmlns:xlink="http://www.w3.org/1999/xlink" content-type="dwc:year" xlink:type="simple">1957</named-content>; month: <named-content xmlns:xlink="http://www.w3.org/1999/xlink" content-type="dwc:month" xlink:type="simple">6</named-content>; day: <named-content xmlns:xlink="http://www.w3.org/1999/xlink" content-type="dwc:day" xlink:type="simple">7</named-content>; <bold>Record Level:</bold> institutionID: <named-content xmlns:xlink="http://www.w3.org/1999/xlink" content-type="dwc:institutionID" xlink:type="simple">Institute of Zoology, Chinese Academy of Sciences</named-content>; institutionCode: <named-content xmlns:xlink="http://www.w3.org/1999/xlink" content-type="dwc:institutionCode" xlink:type="simple">IZAS</named-content></p></list-item><list-item><p><bold>Type status:</bold> <named-content xmlns:xlink="http://www.w3.org/1999/xlink" content-type="dwc:typeStatus" xlink:type="simple">Other material</named-content>. <bold>Occurrence:</bold> recordedBy: <named-content xmlns:xlink="http://www.w3.org/1999/xlink" content-type="dwc:recordedBy" xlink:type="simple">Chunpei Hong</named-content>; individualCount: <named-content xmlns:xlink="http://www.w3.org/1999/xlink" content-type="dwc:individualCount" xlink:type="simple">1</named-content>; sex: <named-content xmlns:xlink="http://www.w3.org/1999/xlink" content-type="dwc:sex" xlink:type="simple">1 female</named-content>; lifeStage: <named-content xmlns:xlink="http://www.w3.org/1999/xlink" content-type="dwc:lifeStage" xlink:type="simple">adult</named-content>; occurrenceID: <named-content xmlns:xlink="http://www.w3.org/1999/xlink" content-type="dwc:occurrenceID" xlink:type="simple">E76D42B8-3215-5563-B2F0-9B0305815DB9</named-content>; <bold>Location:</bold> country: <named-content xmlns:xlink="http://www.w3.org/1999/xlink" content-type="dwc:country" xlink:type="simple">China</named-content>; stateProvince: <named-content xmlns:xlink="http://www.w3.org/1999/xlink" content-type="dwc:stateProvince" xlink:type="simple">Xinjiang</named-content>; county: <named-content xmlns:xlink="http://www.w3.org/1999/xlink" content-type="dwc:county" xlink:type="simple">Manas</named-content>; verbatimElevation: <named-content xmlns:xlink="http://www.w3.org/1999/xlink" content-type="dwc:verbatimElevation" xlink:type="simple">385 m</named-content>; <bold>Event:</bold> year: <named-content xmlns:xlink="http://www.w3.org/1999/xlink" content-type="dwc:year" xlink:type="simple">1957</named-content>; month: <named-content xmlns:xlink="http://www.w3.org/1999/xlink" content-type="dwc:month" xlink:type="simple">6</named-content>; day: <named-content xmlns:xlink="http://www.w3.org/1999/xlink" content-type="dwc:day" xlink:type="simple">9</named-content>; <bold>Record Level:</bold> institutionID: <named-content xmlns:xlink="http://www.w3.org/1999/xlink" content-type="dwc:institutionID" xlink:type="simple">Institute of Zoology, Chinese Academy of Sciences</named-content>; institutionCode: <named-content xmlns:xlink="http://www.w3.org/1999/xlink" content-type="dwc:institutionCode" xlink:type="simple">IZAS</named-content></p></list-item><list-item><p><bold>Type status:</bold> <named-content xmlns:xlink="http://www.w3.org/1999/xlink" content-type="dwc:typeStatus" xlink:type="simple">Other material</named-content>. <bold>Occurrence:</bold> recordedBy: <named-content xmlns:xlink="http://www.w3.org/1999/xlink" content-type="dwc:recordedBy" xlink:type="simple">Shijun Ma, Kailing Xia, Yonglin Chen</named-content>; individualCount: <named-content xmlns:xlink="http://www.w3.org/1999/xlink" content-type="dwc:individualCount" xlink:type="simple">1</named-content>; sex: <named-content xmlns:xlink="http://www.w3.org/1999/xlink" content-type="dwc:sex" xlink:type="simple">1 female</named-content>; lifeStage: <named-content xmlns:xlink="http://www.w3.org/1999/xlink" content-type="dwc:lifeStage" xlink:type="simple">adult</named-content>; occurrenceID: <named-content xmlns:xlink="http://www.w3.org/1999/xlink" content-type="dwc:occurrenceID" xlink:type="simple">08FE7711-C5DF-58DA-BF1B-0EA590223610</named-content>; <bold>Location:</bold> country: <named-content xmlns:xlink="http://www.w3.org/1999/xlink" content-type="dwc:country" xlink:type="simple">China</named-content>; stateProvince: <named-content xmlns:xlink="http://www.w3.org/1999/xlink" content-type="dwc:stateProvince" xlink:type="simple">Xinjiang</named-content>; county: <named-content xmlns:xlink="http://www.w3.org/1999/xlink" content-type="dwc:county" xlink:type="simple">Barkol</named-content>; <bold>Event:</bold> year: <named-content xmlns:xlink="http://www.w3.org/1999/xlink" content-type="dwc:year" xlink:type="simple">1955</named-content>; month: <named-content xmlns:xlink="http://www.w3.org/1999/xlink" content-type="dwc:month" xlink:type="simple">6</named-content>; day: <named-content xmlns:xlink="http://www.w3.org/1999/xlink" content-type="dwc:day" xlink:type="simple">28</named-content>; <bold>Record Level:</bold> institutionID: <named-content xmlns:xlink="http://www.w3.org/1999/xlink" content-type="dwc:institutionID" xlink:type="simple">Institute of Zoology, Chinese Academy of Sciences</named-content>; institutionCode: <named-content xmlns:xlink="http://www.w3.org/1999/xlink" content-type="dwc:institutionCode" xlink:type="simple">IZAS</named-content></p></list-item></list></tp:treatment-sec><tp:treatment-sec sec-type="Description"><title>Description</title><p><bold>Male</bold> (Fig. <xref ref-type="fig" rid="F11691642">1</xref>A). Body slender, length 3.7–4.7 mm, width 0.8–1.0 mm.</p><p>Body green with strong metallic lustre. Antennae yellow, antennomeres 1 and 8–11 more or less darkened. Tibiae and tarsi yellow, tarsomeres more or less darkened. Body densely and coarsely punctate on surface, densely covered with rather short and recumbent whitish pubescence and scattered with a few erected black setae on head, pronotum and elytra.</p><p>Head width across eyes as wide as pronotum. Antennae serrate and quite short, extending to posterior margin of pronotum when inclined, antennomeres 2–10 triangular and nearly as long as wide, subequal in length, 11 fusiform and pointed at apices. Ultimate palpomere large and securiform, about 4.0 times longer and 1.5 times wider than the penultimate palpomere, with inner edge obviously angled near base.</p><p>Pronotum as long as wide, widest near middle, with anterior margin feebly arcuate, lateral margins moderately arcuate, posterior margin nearly straight, anterior and posterior angles widely rounded.</p><p>Elytra parallel-sided, round at apices, 3.2–3.3 times longer than wide at humeri, 3.8–4.0 times longer than pronotum.</p><p>Tarsal claws (Fig. <xref ref-type="fig" rid="F11691644">2</xref>A–C) asymmetrical in the structure, each protarsal outer claw provided with a well-developed and large basal appendicle, while moderately large on inner claw; mesotarsal outer claw with a moderately large basal appendicle, while reduced on inner claw; metatarsal outer claw without basal appendicle, while weakly developed on inner claw.</p><p>Ultimate abdominal ventrite (Fig. <xref ref-type="fig" rid="F11692645">3</xref>A) 1.4–1.6 times as wide as long, largely and trapezoidally emarginate in middle of posterior margin, membranous behind the middle emargination, rounded at apices of posterior-lateral angles, present with short central process at anterior margin, surface covered with long black setae along lateral margins. Pygidium (Fig. <xref ref-type="fig" rid="F11692645">3</xref>B) 1.0–1.2 times longer than wide, feebly narrowed posteriorly, hardly emarginate in middle of posterior margin, shallowly and roundly emarginate in middle of anterior margin, with antero-lateral angles feebly protruding, surface covered with short black setae in centre and very long black setae along lateral margins. Aedeagus: tegmen (Fig. <xref ref-type="fig" rid="F11692645">3</xref>C) nearly elliptic, strongly narrowed basally and pointed at base, parallel-sided, shortly bilobed and lateral lobes covered with a few long setae; median lobe (Fig. <xref ref-type="fig" rid="F11692645">3</xref>D) strongly bent dorsally, with apical limb at an angle of 90˚ with basal limb, apical limb clearly longer than basal limb, strongly narrowed apically and pointed at apex; internal sac (Fig. <xref ref-type="fig" rid="F11692645">3</xref>C–D) short, fitted with two lines of large black spines. Spiculum gastrale (Fig. <xref ref-type="fig" rid="F11692645">3</xref>F) Y-shaped.</p><p><bold>Female</bold> (Fig. <xref ref-type="fig" rid="F11691642">1</xref>B). Similar to male, but body larger, 4.4–4.7 mm in length, width 1.0–1.1 mm; head width across eyes narrower than pronotum, eyes smaller, antennae slightly shorter, ultimate maxillary palpomere with inner edge widely rounded. Pronotum feebly wider than long. Ultimate abdominal ventrite (Fig. <xref ref-type="fig" rid="F11692647">4</xref>A) longer, strongly narrowed posteriorly, present with longer central process at anterior margin. Pygidium (Fig. <xref ref-type="fig" rid="F11692647">4</xref>B) strongly narrowed posteriorly, nearly straight at anterior margin, with antero-lateral angles obviously protruding. Ovipositor (Fig. <xref ref-type="fig" rid="F11692647">4</xref>C) stout and membranous, gonostylus feebly long and nearly cylindrical, transverse coxital baculus long and arched, baculus oblique and nearly as long as transverse coxital baculus.</p></tp:treatment-sec><tp:treatment-sec sec-type="Diagnosis"><title>Diagnosis</title><p>This species is the sole member of the subgenus <tp:taxon-name><tp:taxon-name-part taxon-name-part-type="genus" reg="Dolichosoma"/><tp:taxon-name-part taxon-name-part-type="subgenus" reg="Dolichomorphus">Dolichomorphus</tp:taxon-name-part></tp:taxon-name>; it can be distinguished from all other species of <italic><tp:taxon-name><tp:taxon-name-part taxon-name-part-type="genus" reg="Dolichosoma">Dolichosoma</tp:taxon-name-part></tp:taxon-name></italic> by the pronotum nearly as long as wide or transverse; elytra densely covered with short and recumbent whitish pubescence and scattered with a few erected blackish setae on surface; and the ultimate maxillary palpomere extremely large (about 4.0 times longer and 1.5 times wider than the penultimate palpomere) and securiform; pro- and mesotarsal claws (Fig. <xref ref-type="fig" rid="F11691644">2</xref>A–C) provided with moderately or well-developed basal appendicles.</p></tp:treatment-sec><tp:treatment-sec sec-type="Distribution"><title>Distribution</title><p>China (Xinjiang, Fig. <xref ref-type="fig" rid="F11692657">8</xref>), Italy, Croatia, Greece, Bulgaria, Ukraine, Russia (throughout the temperate zone of country from Saint Petersburg to Vladivostok), Kyrgyzstan, Uzbekistan, Kazakhstan, Mongolia, Hungary and other Palearctic countries.</p></tp:treatment-sec><tp:treatment-sec><!--Section generated to contain objects referenced in tp:taxon-treatment.--><fig id="F11691642" position="float" orientation="portrait"><object-id xmlns:xlink="http://www.w3.org/1999/xlink" content-type="arpha" xlink:type="simple">04CB9261-5838-5979-966C-411CDD3D2537</object-id><object-id xmlns:xlink="http://www.w3.org/1999/xlink" content-type="doi" xlink:type="simple">10.3897/BDJ.12.e129639.figure1</object-id><label>Figure 1.</label><caption><p>Habitus of <tp:taxon-name><tp:taxon-name-part taxon-name-part-type="genus" reg="Dolichosoma">Dolichosoma</tp:taxon-name-part> (<tp:taxon-name-part taxon-name-part-type="subgenus" reg="Dolichomorphus">Dolichomorphus</tp:taxon-name-part>) <tp:taxon-name-part taxon-name-part-type="species" reg="femorale">femorale</tp:taxon-name-part></tp:taxon-name> Morawitz, 1861, dorsal view: <bold>A</bold> male; <bold>B</bold> female. Scale bars: 1.0 mm.</p></caption><graphic xmlns:xlink="http://www.w3.org/1999/xlink" xlink:href="bdj-12-e129639-g001.jpg" position="float" id="oo_1060775.jpg" orientation="portrait" xlink:type="simple"><uri content-type="original_file" xlink:type="simple">https://binary.pensoft.net/fig/1060775</uri></graphic></fig><fig id="F11691644" position="float" orientation="portrait"><object-id xmlns:xlink="http://www.w3.org/1999/xlink" content-type="arpha" xlink:type="simple">273959E4-211F-5404-9911-2A6E93DA1DF4</object-id><object-id xmlns:xlink="http://www.w3.org/1999/xlink" content-type="doi" xlink:type="simple">10.3897/BDJ.12.e129639.figure2</object-id><label>Figure 2.</label><caption><p>Male tarsal claws of <italic><tp:taxon-name><tp:taxon-name-part taxon-name-part-type="genus" reg="Dolichosoma">Dolichosoma</tp:taxon-name-part></tp:taxon-name></italic> species, frontal views: <bold>A</bold>, <bold>B</bold>, <bold>C</bold> <tp:taxon-name><tp:taxon-name-part taxon-name-part-type="genus" reg="Dolichosoma">D.</tp:taxon-name-part> (<tp:taxon-name-part taxon-name-part-type="subgenus" reg="Dolichomorphus">Dolichomorphus</tp:taxon-name-part>) <tp:taxon-name-part taxon-name-part-type="species" reg="femorale">femorale</tp:taxon-name-part></tp:taxon-name> Morawitz, 1861; <bold>D</bold>, <bold>E</bold>, <bold>F</bold> <tp:taxon-name><tp:taxon-name-part taxon-name-part-type="genus" reg="Dolichosoma">D.</tp:taxon-name-part> (<tp:taxon-name-part taxon-name-part-type="subgenus" reg="Dolichosoma">Dolichosoma</tp:taxon-name-part>) <tp:taxon-name-part taxon-name-part-type="species" reg="lineare">lineare</tp:taxon-name-part></tp:taxon-name> (Rossi, 1794). <bold>A</bold>, <bold>D</bold> protarsal claws; <bold>B</bold>, <bold>E</bold> mesotarsal claws; <bold>C</bold>, <bold>F</bold> metatarsal claws. Scale bars: 0.1 mm.</p></caption><graphic xmlns:xlink="http://www.w3.org/1999/xlink" xlink:href="bdj-12-e129639-g002.jpg" position="float" id="oo_1060776.jpg" orientation="portrait" xlink:type="simple"><uri content-type="original_file" xlink:type="simple">https://binary.pensoft.net/fig/1060776</uri></graphic></fig><fig id="F11692645" position="float" orientation="portrait"><object-id xmlns:xlink="http://www.w3.org/1999/xlink" content-type="arpha" xlink:type="simple">C9D97BD4-C71F-50DC-8729-D17C55801C4B</object-id><object-id xmlns:xlink="http://www.w3.org/1999/xlink" content-type="doi" xlink:type="simple">10.3897/BDJ.12.e129639.figure3</object-id><label>Figure 3.</label><caption><p><tp:taxon-name><tp:taxon-name-part taxon-name-part-type="genus" reg="Dolichosoma">Dolichosoma</tp:taxon-name-part> (<tp:taxon-name-part taxon-name-part-type="subgenus" reg="Dolichomorphus">Dolichomorphus</tp:taxon-name-part>) <tp:taxon-name-part taxon-name-part-type="species" reg="femorale">femorale</tp:taxon-name-part></tp:taxon-name> Morawitz, 1861, male: <bold>A</bold> ultimate abdominal ventrite (apical sternite), ventral view; <bold>B</bold> pygidium (apical tergite), dorsal view; <bold>C</bold> tegmen, ventral view; <bold>D</bold> median lobe, ventral view, <bold>E</bold> median lobe, lateral view; <bold>F</bold> spiculum gastrale, ventral view. Scale bars: 0.2 mm.</p></caption><graphic xmlns:xlink="http://www.w3.org/1999/xlink" xlink:href="bdj-12-e129639-g003.jpg" position="float" id="oo_1060869.jpg" orientation="portrait" xlink:type="simple"><uri content-type="original_file" xlink:type="simple">https://binary.pensoft.net/fig/1060869</uri></graphic></fig><fig id="F11692647" position="float" orientation="portrait"><object-id xmlns:xlink="http://www.w3.org/1999/xlink" content-type="arpha" xlink:type="simple">E30BDFC8-6BB9-5C04-8FA6-312F1B048CBA</object-id><object-id xmlns:xlink="http://www.w3.org/1999/xlink" content-type="doi" xlink:type="simple">10.3897/BDJ.12.e129639.figure4</object-id><label>Figure 4.</label><caption><p><tp:taxon-name><tp:taxon-name-part taxon-name-part-type="genus" reg="Dolichosoma">Dolichosoma</tp:taxon-name-part> (<tp:taxon-name-part taxon-name-part-type="subgenus" reg="Dolichomorphus">Dolichomorphus</tp:taxon-name-part>) <tp:taxon-name-part taxon-name-part-type="species" reg="femorale">femorale</tp:taxon-name-part></tp:taxon-name> Morawitz, 1861, female: <bold>A</bold> ultimate abdominal ventrite (apical sternite), ventral view; <bold>B</bold> pygidium (apical tergite), dorsal view; <bold>C</bold> ovipositor, ventral view. Scale bars: 0.2 mm.</p></caption><graphic xmlns:xlink="http://www.w3.org/1999/xlink" xlink:href="bdj-12-e129639-g004.jpg" position="float" id="oo_1060870.jpg" orientation="portrait" xlink:type="simple"><uri content-type="original_file" xlink:type="simple">https://binary.pensoft.net/fig/1060870</uri></graphic></fig><fig id="F11692657" position="float" orientation="portrait"><object-id xmlns:xlink="http://www.w3.org/1999/xlink" content-type="arpha" xlink:type="simple">A3CC0368-B6F1-56BF-9CED-0371B9759785</object-id><object-id xmlns:xlink="http://www.w3.org/1999/xlink" content-type="doi" xlink:type="simple">10.3897/BDJ.12.e129639.figure8</object-id><label>Figure 8.</label><caption><p>Distribution map of <italic><tp:taxon-name><tp:taxon-name-part taxon-name-part-type="genus" reg="Dolichosoma">Dolichosoma</tp:taxon-name-part></tp:taxon-name></italic> species in China.</p></caption><graphic xmlns:xlink="http://www.w3.org/1999/xlink" xlink:href="bdj-12-e129639-g008.jpg" position="float" id="oo_1084307.jpg" orientation="portrait" xlink:type="simple"><uri content-type="original_file" xlink:type="simple">https://binary.pensoft.net/fig/1084307</uri></graphic></fig></tp:treatment-sec><ref-list><ref id="B11691238"><element-citation xmlns:xlink="http://www.w3.org/1999/xlink" publication-type="article" xlink:type="simple"><person-group person-group-type="author"><name name-style="western"><surname>Morawitz</surname><given-names>F.</given-names></name></person-group><year>1861</year><article-title>Einige neue <tp:taxon-name><tp:taxon-name-part taxon-name-part-type="family">Melyridae</tp:taxon-name-part></tp:taxon-name> beschrieben</article-title><source>Bulletin de la Societé Imperiale des naturalistes, Moscou</source><volume>3</volume><fpage>314</fpage><lpage>320</lpage></element-citation></ref><ref id="B11692897"><element-citation xmlns:xlink="http://www.w3.org/1999/xlink" publication-type="chapter" xlink:type="simple"><person-group person-group-type="author"><name name-style="western"><surname>Kiesenwetter</surname><given-names>H</given-names></name></person-group><year>1863</year><chapter-title>Zweite Gruppe. Dasytina</chapter-title><person-group person-group-type="editor"><name name-style="western"><surname>Erichson</surname><given-names>W. F.</given-names></name></person-group><source>Naturgeschichte der Insecten Deutschland. IV Band, erste Abteilung.</source><publisher-name>Ed. Nicolai</publisher-name><publisher-loc>Berlin</publisher-loc><size units="page">621–668</size></element-citation></ref><ref id="B11669204"><element-citation xmlns:xlink="http://www.w3.org/1999/xlink" publication-type="article" xlink:type="simple"><person-group person-group-type="author"><name name-style="western"><surname>Kiesenwetter</surname><given-names>H.</given-names></name></person-group><year>1867</year><article-title>Revision der Dasytidengattung <italic><tp:taxon-name><tp:taxon-name-part taxon-name-part-type="genus" reg="Dolichosoma">Dolichosoma</tp:taxon-name-part></tp:taxon-name></italic></article-title><source>Berliner Entomologische Zeitschrift</source><volume>11</volume><fpage>136</fpage><lpage>140</lpage></element-citation></ref><ref id="B11692701"><element-citation xmlns:xlink="http://www.w3.org/1999/xlink" publication-type="article" xlink:type="simple"><person-group person-group-type="author"><name name-style="western"><surname>Schilsky</surname><given-names>J.</given-names></name></person-group><year>1894</year><article-title>Beitrag zur Kenntniss der Dasytinen</article-title><source>Deutsche Entomologische Zeitschrift</source><volume>1894</volume><issue>II</issue><fpage>225</fpage><lpage>236</lpage></element-citation></ref><ref id="B11692710"><element-citation xmlns:xlink="http://www.w3.org/1999/xlink" publication-type="book" xlink:type="simple"><person-group person-group-type="author"><name name-style="western"><surname>Schilsky</surname><given-names>J.</given-names></name></person-group><year>1894</year><source>Die Käfer Europa’s. Nach der Natur beschrieben von Dr. H. C. Küster und Dr. G. Kraatz. Heft XXX.</source><publisher-name>Verlag von Bauer und Raspe</publisher-name><publisher-loc>Nürnberg</publisher-loc><size units="page">100 Nr’s</size></element-citation></ref><ref id="B11692726"><element-citation xmlns:xlink="http://www.w3.org/1999/xlink" publication-type="book" xlink:type="simple"><person-group person-group-type="author"><name name-style="western"><surname>Schilsky</surname><given-names>J.</given-names></name></person-group><year>1897</year><source>Die Käfer Europa’s. Nach der Natur beschrieben von Dr. H. C. Küster und Dr. G. Kraatz. Heft XXXIV.</source><publisher-name>Verlag von Bauer und Raspe</publisher-name><publisher-loc>Nürnberg</publisher-loc><size units="page">100 nr’s + 34A–34Z, 34AA–34ZZ, 34AAA-34BBB</size></element-citation></ref><ref id="B11669103"><element-citation xmlns:xlink="http://www.w3.org/1999/xlink" publication-type="article" xlink:type="simple"><person-group person-group-type="author"><name name-style="western"><surname>Fiori</surname><given-names>A.</given-names></name></person-group><year>1908</year><article-title>Rettifica di alcune specie di Coleotteri credute nuove</article-title><source>Rivista Coleotterologica Italiana</source><volume>6</volume><issue>12</issue><fpage>237</fpage><lpage>241</lpage></element-citation></ref><ref id="B11692659"><element-citation xmlns:xlink="http://www.w3.org/1999/xlink" publication-type="book" xlink:type="simple"><person-group person-group-type="author"><name name-style="western"><surname>Porta</surname><given-names>A.</given-names></name></person-group><year>1929</year><source>Fauna Coleopterorum Italica. III - Diversicornia</source><publisher-name>Stabilimento Tipografico Piacentino</publisher-name><publisher-loc>Piacenza</publisher-loc><size units="page">466</size></element-citation></ref><ref id="B11691607"><element-citation xmlns:xlink="http://www.w3.org/1999/xlink" publication-type="chapter" xlink:type="simple"><person-group person-group-type="author"><name name-style="western"><surname>Pic</surname><given-names>M.</given-names></name></person-group><year>1937</year><chapter-title>Dasytidae: Dasytinae.</chapter-title><person-group person-group-type="editor"><name name-style="western"><surname>Schenkling</surname><given-names>S.</given-names></name></person-group><source>Coleopterorum Catalogus, Pars 155.</source><publisher-name>Dr. W. Junk Verlag</publisher-name><publisher-loc>s’-Gravenhage</publisher-loc><size units="page">130</size></element-citation></ref><ref id="B11692836"><element-citation xmlns:xlink="http://www.w3.org/1999/xlink" publication-type="book" xlink:type="simple"><person-group person-group-type="author"><name name-style="western"><surname>Kaszab</surname><given-names>Z.</given-names></name></person-group><year>1955</year><source>Különbözó Csápú Bogarak Diversicornia I. Lágytestú Bogarak Malacodermata (62 ábrával). Magyaroszág Allatvilága, VIII Kötet, <tp:taxon-name><tp:taxon-name-part taxon-name-part-type="order">Coleoptera</tp:taxon-name-part></tp:taxon-name> III, 1. Füzet.</source><publisher-name>Akademiai Kiadó</publisher-name><publisher-loc>Budapest</publisher-loc><size units="page">144</size></element-citation></ref><ref id="B11669176"><element-citation xmlns:xlink="http://www.w3.org/1999/xlink" publication-type="article" xlink:type="simple"><person-group person-group-type="author"><name name-style="western"><surname>Kaszab</surname><given-names>Z.</given-names></name></person-group><year>1977</year><article-title>Faunistische Angaben über Coleopteren und Strepsiteren aus der Mongolei</article-title><source>Folia entomologica hungarica</source><volume>30</volume><issue>1</issue><fpage>51</fpage><lpage>68</lpage></element-citation></ref><ref id="B11691093"><element-citation xmlns:xlink="http://www.w3.org/1999/xlink" publication-type="article" xlink:type="simple"><person-group person-group-type="author"><name name-style="western"><surname>Majer</surname><given-names>K.</given-names></name></person-group><year>1986</year><article-title>Komentovany Katalog Ceskoslovenskych Druhu Celedi <tp:taxon-name><tp:taxon-name-part taxon-name-part-type="family">Phloiophilidae</tp:taxon-name-part></tp:taxon-name> a <tp:taxon-name><tp:taxon-name-part taxon-name-part-type="family">Melyridae</tp:taxon-name-part></tp:taxon-name> (Excl. <tp:taxon-name><tp:taxon-name-part taxon-name-part-type="subfamily">Malachiinae</tp:taxon-name-part></tp:taxon-name>) (<tp:taxon-name><tp:taxon-name-part taxon-name-part-type="order">Coleoptera</tp:taxon-name-part></tp:taxon-name>, <tp:taxon-name><tp:taxon-name-part taxon-name-part-type="superfamily">Cleroidea</tp:taxon-name-part></tp:taxon-name>).</article-title><source>Zbornik Slovenského národhnéo Múzea, bratislava</source><volume>22</volume><fpage>113</fpage><lpage>129</lpage></element-citation></ref><ref id="B11691102"><element-citation xmlns:xlink="http://www.w3.org/1999/xlink" publication-type="article" xlink:type="simple"><person-group person-group-type="author"><name name-style="western"><surname>Majer</surname><given-names>K.</given-names></name></person-group><year>1986</year><article-title><tp:taxon-name><tp:taxon-name-part taxon-name-part-type="subfamily">Dasytinae</tp:taxon-name-part></tp:taxon-name> from Mongolia (<tp:taxon-name><tp:taxon-name-part taxon-name-part-type="order">Coleoptera</tp:taxon-name-part></tp:taxon-name>: <tp:taxon-name><tp:taxon-name-part taxon-name-part-type="family">Melyridae</tp:taxon-name-part></tp:taxon-name>)</article-title><source>Acta Zoologica hungarica, budapest</source><volume>32</volume><issue>3-4</issue><fpage>303</fpage><lpage>315</lpage></element-citation></ref><ref id="B11691080"><element-citation xmlns:xlink="http://www.w3.org/1999/xlink" publication-type="chapter" xlink:type="simple"><person-group person-group-type="author"><name name-style="western"><surname>Lohse</surname><given-names>G. A.</given-names></name></person-group><year>1992</year><chapter-title>30. Familie: Melyridae: pp 19–23.</chapter-title><person-group person-group-type="editor"><name name-style="western"><surname>Lohse</surname><given-names>G. A.</given-names></name><name name-style="western"><surname>Lucht</surname><given-names>W. H.</given-names></name></person-group><source>Die Käfer Mitteleuropas 2. Supplementband mit Katalogteil.</source><publisher-name>Goecke &amp; Evers Verlag</publisher-name><publisher-loc>Krefeld</publisher-loc><size units="page">375</size></element-citation></ref><ref id="B11690507"><element-citation xmlns:xlink="http://www.w3.org/1999/xlink" publication-type="chapter" xlink:type="simple"><person-group person-group-type="author"><name name-style="western"><surname>Liberti</surname><given-names>G.</given-names></name></person-group><year>1995</year><chapter-title>Famiglia Melyridae, pp. 16–22. In Audisio P., Gobbi G., Liberti G. &amp; Nardi G. - Coleoptera Polyphaga IX (bostrichoidea, Cleroidea, Lymexyloidea).</chapter-title><person-group person-group-type="editor"><name name-style="western"><surname>Minelli</surname><given-names>A.</given-names></name><name name-style="western"><surname>Ruffo</surname><given-names>S.</given-names></name><name name-style="western"><surname>Laposta</surname><given-names>S.</given-names></name></person-group><source>Checklist delle specie della fauna italiana, 54. Edizioni Calderini</source><publisher-loc>Bologna</publisher-loc><size units="page">27</size></element-citation></ref><ref id="B11691173"><element-citation xmlns:xlink="http://www.w3.org/1999/xlink" publication-type="chapter" xlink:type="simple"><person-group person-group-type="author"><name name-style="western"><surname>Majer</surname><given-names>K.</given-names></name></person-group><year>2005</year><chapter-title>Family Dasytidae pp. 150–163.</chapter-title><person-group person-group-type="editor"><name name-style="western"><surname>Kolibač</surname><given-names>J.</given-names></name><name name-style="western"><surname>Majer</surname><given-names>K.</given-names></name><name name-style="western"><surname>Svihla</surname><given-names>V.</given-names></name></person-group><source>Beetels of the superfamily <tp:taxon-name><tp:taxon-name-part taxon-name-part-type="superfamily">Cleroidea</tp:taxon-name-part></tp:taxon-name> in the Czech and Slovak republics and neighbouring areas.</source><publisher-name>Clarion Productions</publisher-name><publisher-loc>Praha</publisher-loc><size units="page">186</size></element-citation></ref><ref id="B11669094"><element-citation xmlns:xlink="http://www.w3.org/1999/xlink" publication-type="article" xlink:type="simple"><person-group person-group-type="author"><name name-style="western"><surname>Fiori</surname><given-names>A.</given-names></name></person-group><year>1905</year><article-title>Descrizione di un <tp:taxon-name><tp:taxon-name-part taxon-name-part-type="family">Dasytidae</tp:taxon-name-part></tp:taxon-name> nuovo e di un altro poco conosciuto in Italia</article-title><source>Rivista Coleotterologica Italiana</source><volume>3</volume><issue>4</issue><fpage>81</fpage><lpage>89</lpage></element-citation></ref></ref-list></tp:taxon-treatment>
