# Supplementary material for: First record of the genus Dolichosoma Stephens (Coleoptera, Dasytidae) from China, with two newly-recorded species
Source: Biodivers Data J. 2024 Jul 9;12:e129639. doi: 10.3897/BDJ.12.e129639 (PMC11255469; doi:10.3897/BDJ.12.e129639)
Supplement: XML Treatment for Dolichosoma (Dolichosoma) lineare [file BDJ.12.e129639-treatment3.xml]

<!DOCTYPE tp:taxon-treatment
  PUBLIC "-//TaxonX//DTD Taxonomic Treatment Publishing DTD v0 20100105//EN" "tax-treatment-NSO.dtd">
<tp:taxon-treatment xmlns:tp="http://www.plazi.org/taxpub"><tp:treatment-meta><mixed-citation publication-type="journal"><person-group><name><surname>Miao</surname><given-names>Jialin</given-names></name><name><surname>Liu</surname><given-names>Haoyu</given-names></name><name><surname>Tong</surname><given-names>Junbo</given-names></name><name><surname>Yang</surname><given-names>Yuxia</given-names></name></person-group><article-title>First record of the genus <italic><tp:taxon-name><tp:taxon-name-part taxon-name-part-type="genus" reg="Dolichosoma">Dolichosoma</tp:taxon-name-part></tp:taxon-name></italic> Stephens (<tp:taxon-name><tp:taxon-name-part taxon-name-part-type="order">Coleoptera</tp:taxon-name-part></tp:taxon-name>, <tp:taxon-name><tp:taxon-name-part taxon-name-part-type="family">Dasytidae</tp:taxon-name-part></tp:taxon-name>) from China, with two newly-recorded species</article-title><source>Biodivers Data J</source><day>09</day><month>07</month><year>2024</year><volume>12</volume><pub-id pub-id-type="doi">10.3897/BDJ.12.e129639</pub-id></mixed-citation></tp:treatment-meta><tp:nomenclature><tp:taxon-name><object-id xmlns:xlink="http://www.w3.org/1999/xlink" content-type="arpha" xlink:type="simple">D694190C-68DB-5B79-B047-AF05250E5405</object-id><tp:taxon-name-part taxon-name-part-type="genus">Dolichosoma</tp:taxon-name-part> (<tp:taxon-name-part taxon-name-part-type="subgenus">Dolichosoma</tp:taxon-name-part>) <tp:taxon-name-part taxon-name-part-type="species">lineare</tp:taxon-name-part></tp:taxon-name><tp:taxon-authority>(Rossi, 1794)</tp:taxon-authority><tp:nomenclature-citation-list><tp:nomenclature-citation><tp:taxon-name>
                <tp:taxon-name-part taxon-name-part-type="genus" reg="Lagria">Lagria</tp:taxon-name-part>
                <tp:taxon-name-part taxon-name-part-type="species" reg="linearis">linearis</tp:taxon-name-part>
              </tp:taxon-name><comment> Rossi, 1794 - <xref ref-type="bibr" rid="B11692693">Rossi 1794</xref>: 92 (type locality: Italy); <xref ref-type="bibr" rid="B11692780">Stephens 1830</xref>: 320; <xref ref-type="bibr" rid="B11692668">Redtenbacher 1858</xref>: 547; <xref ref-type="bibr" rid="B11692897">Kiesenwetter 1863</xref>: 642; <xref ref-type="bibr" rid="B11692788">Thomson 1864</xref>: 146; <xref ref-type="bibr" rid="B11669195">Kiesenwetter 1867a</xref>: 119; <xref ref-type="bibr" rid="B11669204">Kiesenwetter 1867b</xref>: 137; <xref ref-type="bibr" rid="B11691247">Mulsant and Rey 1868</xref>: 269; <xref ref-type="bibr" rid="B11692734">Seidlitz 1891a</xref>: 489; <xref ref-type="bibr" rid="B11692742">Seidlitz 1891b</xref>: 522; <xref ref-type="bibr" rid="B11692726">Schilsky 1897</xref>: nr. 26; <xref ref-type="bibr" rid="B11692676">Reitter 1911</xref>: 289; <xref ref-type="bibr" rid="B11691505">Pic 1918</xref>: 2; <xref ref-type="bibr" rid="B11691581">Pic 1924</xref>: 57, 83; <xref ref-type="bibr" rid="B11692659">Porta 1929</xref>: 123; <xref ref-type="bibr" rid="B11691607">Pic 1937</xref>: 106; <xref ref-type="bibr" rid="B11692828">Horion 1953</xref>: 140; <xref ref-type="bibr" rid="B11692836">Kaszab 1955</xref>: 118; <xref ref-type="bibr" rid="B11587460">Allenspach and Wittmer 1979</xref>: 110; <xref ref-type="bibr" rid="B11691026">Lohse 1979</xref>: 89; <xref ref-type="bibr" rid="B11691138">Majer 1990</xref>: 97; <xref ref-type="bibr" rid="B11692805">Constantin and Klausnitzer 1996</xref>: 196; <xref ref-type="bibr" rid="B11692763">Sparacio 1997</xref>: 106; <xref ref-type="bibr" rid="B11669058">Bahillo de la and Lopez-Colon 2002</xref>: 145; <xref ref-type="bibr" rid="B11690999">Liberti and Focarile 2005</xref>: 29, 35; <xref ref-type="bibr" rid="B11691216">Mayor 2007</xref>: 407.</comment></tp:nomenclature-citation><tp:nomenclature-citation><tp:taxon-name>
                <tp:taxon-name-part taxon-name-part-type="genus" reg="Tillus">Tillus</tp:taxon-name-part>
                <tp:taxon-name-part taxon-name-part-type="species" reg="filiformis">filiformis</tp:taxon-name-part>
              </tp:taxon-name><comment> Panzer, 1799 - <xref ref-type="bibr" rid="B11691255">Panzer 1799</xref>: 17; <xref ref-type="bibr" rid="B11669148">Illiger 1801</xref>: 84.</comment></tp:nomenclature-citation><tp:nomenclature-citation><tp:taxon-name>
                <tp:taxon-name-part taxon-name-part-type="genus" reg="Dolichosoma">Dolichosoma</tp:taxon-name-part>
                <tp:taxon-name-part taxon-name-part-type="species" reg="filum">filum</tp:taxon-name-part>
              </tp:taxon-name><comment> Fairmaire, 1860 - <xref ref-type="bibr" rid="B11669085">Fairmaire 1860</xref>: 630; <xref ref-type="bibr" rid="B11669076">Constantin 2007</xref>: 167.</comment></tp:nomenclature-citation><tp:nomenclature-citation><tp:taxon-name>
                <tp:taxon-name-part taxon-name-part-type="genus" reg="Dolichosoma">Dolichosoma</tp:taxon-name-part>
                <tp:taxon-name-part taxon-name-part-type="species" reg="subdensatum">subdensatum</tp:taxon-name-part>
              </tp:taxon-name><comment> Mulsant and Rey, 1868 - <xref ref-type="bibr" rid="B11691247">Mulsant and Rey 1868</xref>: 273; <xref ref-type="bibr" rid="B11692726">Schilsky 1897</xref>: nr. 26.</comment></tp:nomenclature-citation><tp:nomenclature-citation><tp:taxon-name>
                <tp:taxon-name-part taxon-name-part-type="genus" reg="Dolichosoma">Dolichosoma</tp:taxon-name-part>
                <tp:taxon-name-part taxon-name-part-type="species" reg="submicaceum">submicaceum</tp:taxon-name-part>
              </tp:taxon-name><comment> Mulsant and Rey, 1868 - <xref ref-type="bibr" rid="B11691247">Mulsant and Rey 1868</xref>: 274; <xref ref-type="bibr" rid="B11692726">Schilsky 1897</xref>: nr. 26.</comment></tp:nomenclature-citation><tp:nomenclature-citation><tp:taxon-name>
                <tp:taxon-name-part taxon-name-part-type="genus" reg="Dolichosoma">Dolichosoma</tp:taxon-name-part>
                <tp:taxon-name-part taxon-name-part-type="species" reg="subnodosum">subnodosum</tp:taxon-name-part>
              </tp:taxon-name><comment> Mulsant and Rey, 1868 - <xref ref-type="bibr" rid="B11691247">Mulsant and Rey 1868</xref>: 274; <xref ref-type="bibr" rid="B11692726">Schilsky 1897</xref>: nr. 26.</comment></tp:nomenclature-citation><tp:nomenclature-citation><tp:taxon-name>
                <tp:taxon-name-part taxon-name-part-type="genus" reg="Dolichosoma">Dolichosoma</tp:taxon-name-part>
                <tp:taxon-name-part taxon-name-part-type="species" reg="tenuiforme">tenuiforme</tp:taxon-name-part>
              </tp:taxon-name><comment> Horn, 1880 - <xref ref-type="bibr" rid="B11669139">Horn 1880</xref>: 150–151.</comment></tp:nomenclature-citation></tp:nomenclature-citation-list></tp:nomenclature><tp:treatment-sec sec-type="materials"><title>Materials</title><list list-type="alpha-lower" list-content="occurrences"><list-item><p><bold>Type status:</bold> <named-content xmlns:xlink="http://www.w3.org/1999/xlink" content-type="dwc:typeStatus" xlink:type="simple">Other material</named-content>. <bold>Occurrence:</bold> recordedBy: <named-content xmlns:xlink="http://www.w3.org/1999/xlink" content-type="dwc:recordedBy" xlink:type="simple">Zhengzhong Huang</named-content>; individualCount: <named-content xmlns:xlink="http://www.w3.org/1999/xlink" content-type="dwc:individualCount" xlink:type="simple">5</named-content>; sex: <named-content xmlns:xlink="http://www.w3.org/1999/xlink" content-type="dwc:sex" xlink:type="simple">3 males, 2females</named-content>; lifeStage: <named-content xmlns:xlink="http://www.w3.org/1999/xlink" content-type="dwc:lifeStage" xlink:type="simple">adult</named-content>; occurrenceID: <named-content xmlns:xlink="http://www.w3.org/1999/xlink" content-type="dwc:occurrenceID" xlink:type="simple">E8F84560-5E03-5FD3-A8C4-19349CEBFAEF</named-content>; <bold>Location:</bold> country: <named-content xmlns:xlink="http://www.w3.org/1999/xlink" content-type="dwc:country" xlink:type="simple">China</named-content>; stateProvince: <named-content xmlns:xlink="http://www.w3.org/1999/xlink" content-type="dwc:stateProvince" xlink:type="simple">Xinjiang</named-content>; county: <named-content xmlns:xlink="http://www.w3.org/1999/xlink" content-type="dwc:county" xlink:type="simple">Burjin</named-content>; locality: <named-content xmlns:xlink="http://www.w3.org/1999/xlink" content-type="dwc:locality" xlink:type="simple">Hemu</named-content>; verbatimElevation: <named-content xmlns:xlink="http://www.w3.org/1999/xlink" content-type="dwc:verbatimElevation" xlink:type="simple">1333 m</named-content>; <bold>Event:</bold> year: <named-content xmlns:xlink="http://www.w3.org/1999/xlink" content-type="dwc:year" xlink:type="simple">2023</named-content>; month: <named-content xmlns:xlink="http://www.w3.org/1999/xlink" content-type="dwc:month" xlink:type="simple">6</named-content>; day: <named-content xmlns:xlink="http://www.w3.org/1999/xlink" content-type="dwc:day" xlink:type="simple">16</named-content>; <bold>Record Level:</bold> institutionID: <named-content xmlns:xlink="http://www.w3.org/1999/xlink" content-type="dwc:institutionID" xlink:type="simple">Museum of Hebei University</named-content>; institutionCode: <named-content xmlns:xlink="http://www.w3.org/1999/xlink" content-type="dwc:institutionCode" xlink:type="simple">MHBU</named-content></p></list-item></list></tp:treatment-sec><tp:treatment-sec sec-type="Description"><title>Description</title><p><bold>Male</bold> (Fig. <xref ref-type="fig" rid="F11692649">5</xref>A). Body extremely slender, length 4.4–5.2 mm, width 0.7–0.8 mm.</p><p>Body green with strong metallic lustre. Antennae black, antennomeres 1 green with metallic lustre, 2 yellowish-brown, 2–11 without metallic lustre. Body finely and shallowly punctate on surface, sparsely covered nearly scale-like, short and recumbent whitish pubescence and scattered with only a few erected black setae on head and elytral apex (usually not on pronotum).</p><p>Head width across eyes 1.1–1.2 times as wide as pronotum. Antennae serrate and slightly longer, extending to basal 1/5 length of elytra when inclined, antennomere 2 globular, 3–10 triangular, nearly 1.0–3.0 times as long as wide, progressively increased in length, 10 longest and ca. 2.5–2.7 times longer than 3, 11 fusiform and pointed at apices. Ultimate palpomere normal in size and approximately cylindrical, about 3.0 times longer and 1.1 times wider than the penultimate palpomere.</p><p>Pronotum parallel-sided, 1.3–1.5 times as long as wide, with anterior margins nearly straight, posterior margin feebly bisinuate, anterior and posterior angles widely rounded.</p><p>Elytra parallel-sided, tapered at apices, 4.6–4.9 times longer than wide at humeri, 5.9–6.2 times longer than pronotum.</p><p>Tarsal claws (Fig. <xref ref-type="fig" rid="F11691644">2</xref>D–F) slightly asymmetrical in the structure, each protarsal inner claw without basal appendicle, while weakly developed on outer claw, meso- and metatarsal outer claws without basal appendicles, while weakly developed on inner claws.</p><p>Ultimate abdominal ventrite (Fig. <xref ref-type="fig" rid="F11692651">6</xref>A) 1.6–1.7 times as wide as long, largely and roundly emarginate in middle of posterior margin, membranous behind the middle emargination, rounded at apices of posterior-lateral angles, present with short central process at anterior margin, surface covered with short black setae along lateral margins. Pygidium (Fig. <xref ref-type="fig" rid="F11692651">6</xref>B) 1.1–1.3 times longer than wide, feebly narrowed posteriorly, hardly emarginate in middle of posterior margin, largely and triangularly emarginate in middle of anterior margin, with antero-lateral angles obviously protruding, surface covered with a few long black setae along lateral margins. Aedeagus: tegmen (Fig. <xref ref-type="fig" rid="F11692651">6</xref>C) nearly elliptic, strongly narrowed basally and round at base, parallel-sided, shortly bilobed and lateral lobes covered with a few short setae; median lobe (Fig. <xref ref-type="fig" rid="F11692651">6</xref>D) strongly bent dorsally, with apical limb at an angle of 90˚ with basal limb, apical limb clearly longer than basal limb, feebly widened apically, then abruptly narrowed and pointed at apex; internal sac (Fig. <xref ref-type="fig" rid="F11692651">6</xref>D–E) short, fitted with two lines of large black spines at the apical part and several tiny spines at the base. Spiculum gastrale (Fig. <xref ref-type="fig" rid="F11692651">6</xref>F) Y-shaped.</p><p><bold>Female</bold> (Fig. <xref ref-type="fig" rid="F11692649">5</xref>B). Similar to male, but body larger, 5.8–6.4 mm in length, width 0.9–1.0 mm; antennae slightly shorter, extending to posterior margin of pronotum when inclined. Elytra much longer, about 5.1–5.2 times as long as wide, 6.7–6.8 times longer than pronotum. Ultimate abdominal ventrite (Fig. <xref ref-type="fig" rid="F11692653">7</xref>A) longer, strongly narrowed posteriorly, hardly emarginate in middle of posterior margin, present with a longer central process at anterior margin. Pygidium (Fig. <xref ref-type="fig" rid="F11692653">7</xref>B) feebly narrowed posteriorly, hardly emarginate in middle of anterior margin, with antero-lateral angles obviously protruding. Ovipositor (Fig. <xref ref-type="fig" rid="F11692653">7</xref>C) stout and membranous, gonostylus short and conical, transverse coxital baculus short and oblique, baculus helical and much longer than transverse coxital baculus.</p></tp:treatment-sec><tp:treatment-sec sec-type="Diagnosis"><title>Diagnosis</title><p>This species is very similar to <tp:taxon-name><tp:taxon-name-part taxon-name-part-type="genus" reg="Dolichosoma">D.</tp:taxon-name-part> (<tp:taxon-name-part taxon-name-part-type="subgenus" reg="Dolichosoma">Dolichosoma</tp:taxon-name-part>) <tp:taxon-name-part taxon-name-part-type="species" reg="simile">simile</tp:taxon-name-part></tp:taxon-name> (Brullé, 1832) and can be distinguished by the combination of following characters: pronotum not covered with erected black setae on surface; elytra tapered at apices, present with 2–3 weakly developed, but visible longitudinal costae. Unlike in <italic><tp:taxon-name><tp:taxon-name-part taxon-name-part-type="genus" reg="Dolichosoma">D.</tp:taxon-name-part><tp:taxon-name-part taxon-name-part-type="species" reg="simile">simile</tp:taxon-name-part></tp:taxon-name></italic>, the pronotum is covered with erected black setae on the surface; elytra are rounded at apices, absent with visible longitudinal costae (<xref ref-type="bibr" rid="B11691008">Liberti 2009</xref>).</p></tp:treatment-sec><tp:treatment-sec sec-type="Distribution"><title>Distribution</title><p>China (Xinjiang, Figs <xref ref-type="fig" rid="F11692657">8</xref>, <xref ref-type="fig" rid="F11692655">9</xref>), Andorra, Austria, Belgium, Bahrain, Belarus, Croatia, Russia (throughout the temperate zone of country from Saint Petersburg to Vladivostok), Czech Repubic, Denmark, Estonia, Great Britain, Finland, France, Germany, Hungary, Italy, Latvia, Lithuania, Netherlands, Norway, Poland, Romania, Slovakia, Spain, Sweden, Switzerland, Ukraine, East Siberia and Kazakhstan.</p></tp:treatment-sec><tp:treatment-sec><!--Section generated to contain objects referenced in tp:taxon-treatment.--><fig id="F11692649" position="float" orientation="portrait"><object-id xmlns:xlink="http://www.w3.org/1999/xlink" content-type="arpha" xlink:type="simple">A93A5454-D7D5-57CB-A139-CD9526E165A3</object-id><object-id xmlns:xlink="http://www.w3.org/1999/xlink" content-type="doi" xlink:type="simple">10.3897/BDJ.12.e129639.figure5</object-id><label>Figure 5.</label><caption><p>Habitus of <tp:taxon-name><tp:taxon-name-part taxon-name-part-type="genus" reg="Dolichosoma">Dolichosoma</tp:taxon-name-part> (<tp:taxon-name-part taxon-name-part-type="subgenus" reg="Dolichosoma">Dolichosoma</tp:taxon-name-part>) <tp:taxon-name-part taxon-name-part-type="species" reg="lineare">lineare</tp:taxon-name-part></tp:taxon-name> (Rossi, 1794), dorsal view: <bold>A</bold> male; <bold>B</bold> female. Scale bars: 1.0 mm.</p></caption><graphic xmlns:xlink="http://www.w3.org/1999/xlink" xlink:href="bdj-12-e129639-g005.jpg" position="float" id="oo_1060871.jpg" orientation="portrait" xlink:type="simple"><uri content-type="original_file" xlink:type="simple">https://binary.pensoft.net/fig/1060871</uri></graphic></fig><fig id="F11691644" position="float" orientation="portrait"><object-id xmlns:xlink="http://www.w3.org/1999/xlink" content-type="arpha" xlink:type="simple">273959E4-211F-5404-9911-2A6E93DA1DF4</object-id><object-id xmlns:xlink="http://www.w3.org/1999/xlink" content-type="doi" xlink:type="simple">10.3897/BDJ.12.e129639.figure2</object-id><label>Figure 2.</label><caption><p>Male tarsal claws of <italic><tp:taxon-name><tp:taxon-name-part taxon-name-part-type="genus" reg="Dolichosoma">Dolichosoma</tp:taxon-name-part></tp:taxon-name></italic> species, frontal views: <bold>A</bold>, <bold>B</bold>, <bold>C</bold> <tp:taxon-name><tp:taxon-name-part taxon-name-part-type="genus" reg="Dolichosoma">D.</tp:taxon-name-part> (<tp:taxon-name-part taxon-name-part-type="subgenus" reg="Dolichomorphus">Dolichomorphus</tp:taxon-name-part>) <tp:taxon-name-part taxon-name-part-type="species" reg="femorale">femorale</tp:taxon-name-part></tp:taxon-name> Morawitz, 1861; <bold>D</bold>, <bold>E</bold>, <bold>F</bold> <tp:taxon-name><tp:taxon-name-part taxon-name-part-type="genus" reg="Dolichosoma">D.</tp:taxon-name-part> (<tp:taxon-name-part taxon-name-part-type="subgenus" reg="Dolichosoma">Dolichosoma</tp:taxon-name-part>) <tp:taxon-name-part taxon-name-part-type="species" reg="lineare">lineare</tp:taxon-name-part></tp:taxon-name> (Rossi, 1794). <bold>A</bold>, <bold>D</bold> protarsal claws; <bold>B</bold>, <bold>E</bold> mesotarsal claws; <bold>C</bold>, <bold>F</bold> metatarsal claws. Scale bars: 0.1 mm.</p></caption><graphic xmlns:xlink="http://www.w3.org/1999/xlink" xlink:href="bdj-12-e129639-g002.jpg" position="float" id="oo_1060776.jpg" orientation="portrait" xlink:type="simple"><uri content-type="original_file" xlink:type="simple">https://binary.pensoft.net/fig/1060776</uri></graphic></fig><fig id="F11692651" position="float" orientation="portrait"><object-id xmlns:xlink="http://www.w3.org/1999/xlink" content-type="arpha" xlink:type="simple">5DEF2152-BAE5-5746-B99A-B226BCA9F9EB</object-id><object-id xmlns:xlink="http://www.w3.org/1999/xlink" content-type="doi" xlink:type="simple">10.3897/BDJ.12.e129639.figure6</object-id><label>Figure 6.</label><caption><p><tp:taxon-name><tp:taxon-name-part taxon-name-part-type="genus" reg="Dolichosoma">Dolichosoma</tp:taxon-name-part> (<tp:taxon-name-part taxon-name-part-type="subgenus" reg="Dolichosoma">Dolichosoma</tp:taxon-name-part>) <tp:taxon-name-part taxon-name-part-type="species" reg="lineare">lineare</tp:taxon-name-part></tp:taxon-name> (Rossi, 1794), male: <bold>A</bold> ultimate abdominal ventrite (apical sternite), ventral view; <bold>B</bold> pygidium (apical tergite), dorsal view; <bold>C</bold> tegmen, ventral view; <bold>D</bold> median lobe, ventral view; <bold>E</bold> median lobe, lateral view; <bold>F</bold> spiculum gastrale, ventral view. Scale bars: 0.2 mm.</p></caption><graphic xmlns:xlink="http://www.w3.org/1999/xlink" xlink:href="bdj-12-e129639-g006.jpg" position="float" id="oo_1060877.jpg" orientation="portrait" xlink:type="simple"><uri content-type="original_file" xlink:type="simple">https://binary.pensoft.net/fig/1060877</uri></graphic></fig><fig id="F11692653" position="float" orientation="portrait"><object-id xmlns:xlink="http://www.w3.org/1999/xlink" content-type="arpha" xlink:type="simple">71366008-C3F1-5C0E-900C-4A506B6C0682</object-id><object-id xmlns:xlink="http://www.w3.org/1999/xlink" content-type="doi" xlink:type="simple">10.3897/BDJ.12.e129639.figure7</object-id><label>Figure 7.</label><caption><p><tp:taxon-name><tp:taxon-name-part taxon-name-part-type="genus" reg="Dolichosoma">Dolichosoma</tp:taxon-name-part> (<tp:taxon-name-part taxon-name-part-type="subgenus" reg="Dolichosoma">Dolichosoma</tp:taxon-name-part>) <tp:taxon-name-part taxon-name-part-type="species" reg="lineare">lineare</tp:taxon-name-part></tp:taxon-name> (Rossi, 1794), female: <bold>A</bold> ultimate abdominal ventrite (apical sternite), ventral view; <bold>B</bold> pygidium (apical tergite), dorsal view; <bold>C</bold> ovipositor, ventral view. Scale bars: 0.2 mm.</p></caption><graphic xmlns:xlink="http://www.w3.org/1999/xlink" xlink:href="bdj-12-e129639-g007.jpg" position="float" id="oo_1060874.jpg" orientation="portrait" xlink:type="simple"><uri content-type="original_file" xlink:type="simple">https://binary.pensoft.net/fig/1060874</uri></graphic></fig><fig id="F11692657" position="float" orientation="portrait"><object-id xmlns:xlink="http://www.w3.org/1999/xlink" content-type="arpha" xlink:type="simple">A3CC0368-B6F1-56BF-9CED-0371B9759785</object-id><object-id xmlns:xlink="http://www.w3.org/1999/xlink" content-type="doi" xlink:type="simple">10.3897/BDJ.12.e129639.figure8</object-id><label>Figure 8.</label><caption><p>Distribution map of <italic><tp:taxon-name><tp:taxon-name-part taxon-name-part-type="genus" reg="Dolichosoma">Dolichosoma</tp:taxon-name-part></tp:taxon-name></italic> species in China.</p></caption><graphic xmlns:xlink="http://www.w3.org/1999/xlink" xlink:href="bdj-12-e129639-g008.jpg" position="float" id="oo_1084307.jpg" orientation="portrait" xlink:type="simple"><uri content-type="original_file" xlink:type="simple">https://binary.pensoft.net/fig/1084307</uri></graphic></fig><fig id="F11692655" position="float" orientation="portrait"><object-id xmlns:xlink="http://www.w3.org/1999/xlink" content-type="arpha" xlink:type="simple">E3CC380D-1C48-5220-AC65-0A47CF4E26AF</object-id><object-id xmlns:xlink="http://www.w3.org/1999/xlink" content-type="doi" xlink:type="simple">10.3897/BDJ.12.e129639.figure9</object-id><label>Figure 9.</label><caption><p>Macrohabitat of <tp:taxon-name><tp:taxon-name-part taxon-name-part-type="genus" reg="Dolichosoma">Dolichosoma</tp:taxon-name-part> (<tp:taxon-name-part taxon-name-part-type="subgenus" reg="Dolichosoma">Dolichosoma</tp:taxon-name-part>) <tp:taxon-name-part taxon-name-part-type="species" reg="lineare">lineare</tp:taxon-name-part></tp:taxon-name> (Rossi, 1794) in Hemu Township, Burjin County, Xinjiang Autonomous Region of China. Photographed by Dr. Zhengzhong Huang in June 2023.</p></caption><graphic xmlns:xlink="http://www.w3.org/1999/xlink" xlink:href="bdj-12-e129639-g009.jpg" position="float" id="oo_1060875.jpg" orientation="portrait" xlink:type="simple"><uri content-type="original_file" xlink:type="simple">https://binary.pensoft.net/fig/1060875</uri></graphic></fig></tp:treatment-sec><ref-list><ref id="B11692693"><element-citation xmlns:xlink="http://www.w3.org/1999/xlink" publication-type="book" xlink:type="simple"><person-group person-group-type="author"><name name-style="western"><surname>Rossi</surname><given-names>P.</given-names></name></person-group><year>1794</year><source>Mantissa Insectorum, exhibens species nuper in Etruria collectas, adiectis faunae Etruscae illustrationibus, ac emendationibus. Tom. II.</source><publisher-name>Ex Typographia Prosperi</publisher-name><publisher-loc>Pisis</publisher-loc><size units="page">154</size></element-citation></ref><ref id="B11692780"><element-citation xmlns:xlink="http://www.w3.org/1999/xlink" publication-type="book" xlink:type="simple"><person-group person-group-type="author"><name name-style="western"><surname>Stephens</surname><given-names>J. F.</given-names></name></person-group><year>1830</year><source>Illustrations of British Entomology; or, a Synopsis of indigenous Insects: containing their generic and specific Distinctions, with an Account of their Metamorphoses, times of Appearance, Localities, Food and Economy as far as practicable. <tp:taxon-name><tp:taxon-name-part taxon-name-part-type="clade">Mandibulata</tp:taxon-name-part></tp:taxon-name>. Vol. III.</source><publisher-name>Baldwin &amp; Cradock Publ.</publisher-name><publisher-loc>London</publisher-loc><size units="page">374</size></element-citation></ref><ref id="B11692668"><element-citation xmlns:xlink="http://www.w3.org/1999/xlink" publication-type="book" xlink:type="simple"><person-group person-group-type="author"><name name-style="western"><surname>Redtenbacher</surname><given-names>L.</given-names></name></person-group><year>1858</year><source>Fauna Austriaca. Die Käfer. Nach der analytischen Methode bearbaitet. Zweite Anlage</source><publisher-name>Carl Gerold’s Sohn Druck und Verlag</publisher-name><publisher-loc>Wien</publisher-loc><size units="page">1017</size></element-citation></ref><ref id="B11692897"><element-citation xmlns:xlink="http://www.w3.org/1999/xlink" publication-type="chapter" xlink:type="simple"><person-group person-group-type="author"><name name-style="western"><surname>Kiesenwetter</surname><given-names>H</given-names></name></person-group><year>1863</year><chapter-title>Zweite Gruppe. Dasytina</chapter-title><person-group person-group-type="editor"><name name-style="western"><surname>Erichson</surname><given-names>W. F.</given-names></name></person-group><source>Naturgeschichte der Insecten Deutschland. IV Band, erste Abteilung.</source><publisher-name>Ed. Nicolai</publisher-name><publisher-loc>Berlin</publisher-loc><size units="page">621–668</size></element-citation></ref><ref id="B11692788"><element-citation xmlns:xlink="http://www.w3.org/1999/xlink" publication-type="book" xlink:type="simple"><person-group person-group-type="author"><name name-style="western"><surname>Thomson</surname><given-names>C. G.</given-names></name></person-group><year>1864</year><source>Skandinavians <tp:taxon-name><tp:taxon-name-part taxon-name-part-type="order">Coleoptera</tp:taxon-name-part></tp:taxon-name> Synoptiskt Bearbetede, Tom VI. Lund (Tryckt uti).</source><publisher-name>Lundbergska Bokztryckeriet</publisher-name><size units="page">385</size></element-citation></ref><ref id="B11669195"><element-citation xmlns:xlink="http://www.w3.org/1999/xlink" publication-type="article" xlink:type="simple"><person-group person-group-type="author"><name name-style="western"><surname>Kiesenwetter</surname><given-names>H.</given-names></name></person-group><year>1867</year><article-title>Beiträge zur Käferfauna Spaniens (Zweites Stück). <tp:taxon-name><tp:taxon-name-part taxon-name-part-type="family">Melyridae</tp:taxon-name-part></tp:taxon-name> (Fortsetzung), <tp:taxon-name><tp:taxon-name-part taxon-name-part-type="family">Ptinidae</tp:taxon-name-part></tp:taxon-name>.</article-title><source>Berliner Entomologische Zeitschrift</source><volume>11</volume><fpage>109</fpage><lpage>134</lpage></element-citation></ref><ref id="B11669204"><element-citation xmlns:xlink="http://www.w3.org/1999/xlink" publication-type="article" xlink:type="simple"><person-group person-group-type="author"><name name-style="western"><surname>Kiesenwetter</surname><given-names>H.</given-names></name></person-group><year>1867</year><article-title>Revision der Dasytidengattung <italic><tp:taxon-name><tp:taxon-name-part taxon-name-part-type="genus" reg="Dolichosoma">Dolichosoma</tp:taxon-name-part></tp:taxon-name></italic></article-title><source>Berliner Entomologische Zeitschrift</source><volume>11</volume><fpage>136</fpage><lpage>140</lpage></element-citation></ref><ref id="B11691247"><element-citation xmlns:xlink="http://www.w3.org/1999/xlink" publication-type="book" xlink:type="simple"><person-group person-group-type="author"><name name-style="western"><surname>Mulsant</surname><given-names>E.</given-names></name><name name-style="western"><surname>Rey</surname><given-names>C.</given-names></name></person-group><year>1868</year><source>Histoire Naturelle des Coléoptères de France, Floricoles</source><publisher-name>Deyrolle Naturaliste</publisher-name><publisher-loc>Paris</publisher-loc><size units="page">315</size></element-citation></ref><ref id="B11692734"><element-citation xmlns:xlink="http://www.w3.org/1999/xlink" publication-type="book" xlink:type="simple"><person-group person-group-type="author"><name name-style="western"><surname>Seidlitz</surname><given-names>G.</given-names></name></person-group><year>1891</year><source>Fauna Baltica. Die Käfer (<tp:taxon-name><tp:taxon-name-part taxon-name-part-type="order">Coleoptera</tp:taxon-name-part></tp:taxon-name>) der deutschen Ostseeprovinzen Russlands. Zweite neu bearbeitete Auflage</source><publisher-name>Hartungsche Verlagdrükerei</publisher-name><publisher-loc>Königsberg</publisher-loc><size units="page">818</size></element-citation></ref><ref id="B11692742"><element-citation xmlns:xlink="http://www.w3.org/1999/xlink" publication-type="book" xlink:type="simple"><person-group person-group-type="author"><name name-style="western"><surname>Seidlitz</surname><given-names>G.</given-names></name></person-group><year>1891</year><source>Fauna Transsylvanica. Die Kaefer (<tp:taxon-name><tp:taxon-name-part taxon-name-part-type="order">Coleoptera</tp:taxon-name-part></tp:taxon-name>) Siebenbürgens</source><publisher-name>Hartungsche Verlagdrükerei</publisher-name><publisher-loc>Königsberg</publisher-loc><size units="page">914</size></element-citation></ref><ref id="B11692726"><element-citation xmlns:xlink="http://www.w3.org/1999/xlink" publication-type="book" xlink:type="simple"><person-group person-group-type="author"><name name-style="western"><surname>Schilsky</surname><given-names>J.</given-names></name></person-group><year>1897</year><source>Die Käfer Europa’s. Nach der Natur beschrieben von Dr. H. C. Küster und Dr. G. Kraatz. Heft XXXIV.</source><publisher-name>Verlag von Bauer und Raspe</publisher-name><publisher-loc>Nürnberg</publisher-loc><size units="page">100 nr’s + 34A–34Z, 34AA–34ZZ, 34AAA-34BBB</size></element-citation></ref><ref id="B11692676"><element-citation xmlns:xlink="http://www.w3.org/1999/xlink" publication-type="book" xlink:type="simple"><person-group person-group-type="author"><name name-style="western"><surname>Reitter</surname><given-names>E.</given-names></name></person-group><year>1911</year><source>Fauna Germanica. Die Käfer des Deutschen Reiches nach der analytischen Methode bearbeitet</source><publisher-name>III Band. Lutz Verlag</publisher-name><publisher-loc>Stuttgart</publisher-loc><size units="page">436</size></element-citation></ref><ref id="B11691505"><element-citation xmlns:xlink="http://www.w3.org/1999/xlink" publication-type="article" xlink:type="simple"><person-group person-group-type="author"><name name-style="western"><surname>Pic</surname><given-names>M.</given-names></name></person-group><year>1918</year><article-title>Contribution à l'étude des Dasytides.</article-title><source>L’Echange, Revue Linnéenne</source><volume>34</volume><issue>hors text 385-386</issue><fpage>1</fpage><lpage>12</lpage></element-citation></ref><ref id="B11691581"><element-citation xmlns:xlink="http://www.w3.org/1999/xlink" publication-type="article" xlink:type="simple"><person-group person-group-type="author"><name name-style="western"><surname>Pic</surname><given-names>M.</given-names></name></person-group><year>1924</year><article-title>Catalogue analytique et raisonné des Coléoptères de Saone-&amp;-Loire et des Departements limitrophes par M. l'Abbé Viturat et M. Louis Fauconnet continué par M. Maurice Pic. 9. <tp:taxon-name><tp:taxon-name-part taxon-name-part-type="family">Malachiidae</tp:taxon-name-part></tp:taxon-name> [sic].</article-title><source>Bulletin de la Société d’Histoire Naturelle d’Autun</source><volume>28</volume><fpage>51</fpage><lpage>114</lpage></element-citation></ref><ref id="B11692659"><element-citation xmlns:xlink="http://www.w3.org/1999/xlink" publication-type="book" xlink:type="simple"><person-group person-group-type="author"><name name-style="western"><surname>Porta</surname><given-names>A.</given-names></name></person-group><year>1929</year><source>Fauna Coleopterorum Italica. III - Diversicornia</source><publisher-name>Stabilimento Tipografico Piacentino</publisher-name><publisher-loc>Piacenza</publisher-loc><size units="page">466</size></element-citation></ref><ref id="B11691607"><element-citation xmlns:xlink="http://www.w3.org/1999/xlink" publication-type="chapter" xlink:type="simple"><person-group person-group-type="author"><name name-style="western"><surname>Pic</surname><given-names>M.</given-names></name></person-group><year>1937</year><chapter-title>Dasytidae: Dasytinae.</chapter-title><person-group person-group-type="editor"><name name-style="western"><surname>Schenkling</surname><given-names>S.</given-names></name></person-group><source>Coleopterorum Catalogus, Pars 155.</source><publisher-name>Dr. W. Junk Verlag</publisher-name><publisher-loc>s’-Gravenhage</publisher-loc><size units="page">130</size></element-citation></ref><ref id="B11692828"><element-citation xmlns:xlink="http://www.w3.org/1999/xlink" publication-type="book" xlink:type="simple"><person-group person-group-type="author"><name name-style="western"><surname>Horion</surname><given-names>A.</given-names></name></person-group><year>1953</year><source>Faunistik der Mitteleuropäischen Käfer. Band III: Malacodermata, Sternoxia (<tp:taxon-name><tp:taxon-name-part taxon-name-part-type="family">Elateridae</tp:taxon-name-part></tp:taxon-name> bis <tp:taxon-name><tp:taxon-name-part taxon-name-part-type="family">Throscidae</tp:taxon-name-part></tp:taxon-name>).</source><publisher-name>Entomologische Arbeiten aus dem Museum G. Frey</publisher-name><publisher-loc>München (Sonderband)</publisher-loc><size units="page">332</size></element-citation></ref><ref id="B11692836"><element-citation xmlns:xlink="http://www.w3.org/1999/xlink" publication-type="book" xlink:type="simple"><person-group person-group-type="author"><name name-style="western"><surname>Kaszab</surname><given-names>Z.</given-names></name></person-group><year>1955</year><source>Különbözó Csápú Bogarak Diversicornia I. Lágytestú Bogarak Malacodermata (62 ábrával). Magyaroszág Allatvilága, VIII Kötet, <tp:taxon-name><tp:taxon-name-part taxon-name-part-type="order">Coleoptera</tp:taxon-name-part></tp:taxon-name> III, 1. Füzet.</source><publisher-name>Akademiai Kiadó</publisher-name><publisher-loc>Budapest</publisher-loc><size units="page">144</size></element-citation></ref><ref id="B11587460"><element-citation xmlns:xlink="http://www.w3.org/1999/xlink" publication-type="book" xlink:type="simple"><person-group person-group-type="author"><name name-style="western"><surname>Allenspach</surname><given-names>V.</given-names></name><name name-style="western"><surname>Wittmer</surname><given-names>W.</given-names></name></person-group><year>1979</year><source><tp:taxon-name><tp:taxon-name-part taxon-name-part-type="class">Insecta</tp:taxon-name-part></tp:taxon-name> Helvetica Catalogus. 4. <tp:taxon-name><tp:taxon-name-part taxon-name-part-type="order">Coleoptera</tp:taxon-name-part></tp:taxon-name>: <tp:taxon-name><tp:taxon-name-part taxon-name-part-type="superfamily">Cantharoidea</tp:taxon-name-part></tp:taxon-name>, <tp:taxon-name><tp:taxon-name-part taxon-name-part-type="superfamily">Cleroidea</tp:taxon-name-part></tp:taxon-name>, <tp:taxon-name><tp:taxon-name-part taxon-name-part-type="superfamily">Lymexylonoidea</tp:taxon-name-part></tp:taxon-name></source><publisher-name>Schweizerischen Entomologischen Gesellschaft</publisher-name><publisher-loc>Zürich</publisher-loc><size units="page">139</size></element-citation></ref><ref id="B11691026"><element-citation xmlns:xlink="http://www.w3.org/1999/xlink" publication-type="chapter" xlink:type="simple"><person-group person-group-type="author"><name name-style="western"><surname>Lohse</surname><given-names>G. A.</given-names></name></person-group><year>1979</year><chapter-title>30. Familie: Melyridae (Dasytidae).</chapter-title><person-group person-group-type="editor"><name name-style="western"><surname>Freude</surname><given-names>H.</given-names></name><name name-style="western"><surname>Harde</surname><given-names>K. W.</given-names></name><name name-style="western"><surname>Lohse</surname><given-names>G. A.</given-names></name></person-group><source>Die Käfer Mitteleuropas, Band 6: Diversicornia.</source><publisher-name>Goecke &amp; Evers Verlag</publisher-name><publisher-loc>Krefeld</publisher-loc><size units="page">69–83</size></element-citation></ref><ref id="B11691138"><element-citation xmlns:xlink="http://www.w3.org/1999/xlink" publication-type="article" xlink:type="simple"><person-group person-group-type="author"><name name-style="western"><surname>Majer</surname><given-names>K.</given-names></name></person-group><year>1990</year><article-title>Anatomy of the alimentary canal and internal copulatory organs in <tp:taxon-name><tp:taxon-name-part taxon-name-part-type="family">Melyridae</tp:taxon-name-part></tp:taxon-name> (<tp:taxon-name><tp:taxon-name-part taxon-name-part-type="order">Coleoptera</tp:taxon-name-part></tp:taxon-name>)</article-title><source>Elytron</source><volume>4</volume><fpage>83</fpage><lpage>99</lpage></element-citation></ref><ref id="B11692805"><element-citation xmlns:xlink="http://www.w3.org/1999/xlink" publication-type="chapter" xlink:type="simple"><person-group person-group-type="author"><name name-style="western"><surname>Constantin</surname><given-names>R.</given-names></name><name name-style="western"><surname>Klausnitzer</surname><given-names>B.</given-names></name></person-group><year>1996</year><chapter-title>65. Familie: Melyridae.</chapter-title><person-group person-group-type="editor"><name name-style="western"><surname>Klausnitzer</surname><given-names>B.</given-names></name></person-group><source>Die Käfer Mitteleuropas. Die Larven. 3. Band, <tp:taxon-name><tp:taxon-name-part taxon-name-part-type="suborder">Polyphaga</tp:taxon-name-part></tp:taxon-name>, Teil 2.</source><publisher-name>Goecke &amp; Evers Verlag</publisher-name><publisher-loc>Krefeld</publisher-loc><size units="page">188–203</size></element-citation></ref><ref id="B11692763"><element-citation xmlns:xlink="http://www.w3.org/1999/xlink" publication-type="book" xlink:type="simple"><person-group person-group-type="author"><name name-style="western"><surname>Sparacio</surname><given-names>I.</given-names></name></person-group><year>1997</year><source>Coleotteri di Sicilia. Parte II.</source><publisher-name>L’Epos Editrice</publisher-name><publisher-loc>Palermo</publisher-loc><size units="page">206</size></element-citation></ref><ref id="B11669058"><element-citation xmlns:xlink="http://www.w3.org/1999/xlink" publication-type="article" xlink:type="simple"><person-group person-group-type="author"><name name-style="western"><surname>Bahillo de la</surname><given-names>P</given-names></name><name name-style="western"><surname>Lopez-Colon</surname><given-names>J I</given-names></name></person-group><year>2002</year><article-title>Aportaciones al Catalogo de los Coleopteros de la Comunidad autonoma vasca (<tp:taxon-name><tp:taxon-name-part taxon-name-part-type="order">Coleoptera</tp:taxon-name-part></tp:taxon-name>)</article-title><source>Estudios del Museo de Ciencias Naturales de Alava</source><volume>17</volume><fpage>141</fpage><lpage>145</lpage></element-citation></ref><ref id="B11690999"><element-citation xmlns:xlink="http://www.w3.org/1999/xlink" publication-type="article" xlink:type="simple"><person-group person-group-type="author"><name name-style="western"><surname>Liberti</surname><given-names>G.</given-names></name><name name-style="western"><surname>Focarile</surname><given-names>A.</given-names></name></person-group><year>2005</year><article-title>I <tp:taxon-name><tp:taxon-name-part taxon-name-part-type="family">Dasytidae</tp:taxon-name-part></tp:taxon-name> del Canton Ticino (<tp:taxon-name><tp:taxon-name-part taxon-name-part-type="order">Coleoptera</tp:taxon-name-part></tp:taxon-name>, <tp:taxon-name><tp:taxon-name-part taxon-name-part-type="superfamily">Cleroidea</tp:taxon-name-part></tp:taxon-name>)</article-title><source>Bollettino della Società Ticinese di Scienze Naturali</source><volume>93</volume><fpage>19</fpage><lpage>39</lpage></element-citation></ref><ref id="B11691216"><element-citation xmlns:xlink="http://www.w3.org/1999/xlink" publication-type="chapter" xlink:type="simple"><person-group person-group-type="author"><name name-style="western"><surname>Mayor</surname><given-names>A.</given-names></name></person-group><year>2007</year><chapter-title>Dasytidae.</chapter-title><person-group person-group-type="editor"><name name-style="western"><surname>Löbl</surname><given-names>I.</given-names></name><name name-style="western"><surname>Smetana</surname><given-names>A.</given-names></name></person-group><source>Catalogue of Palaearctic <tp:taxon-name><tp:taxon-name-part taxon-name-part-type="order">Coleoptera</tp:taxon-name-part></tp:taxon-name>, Vol. 4. <tp:taxon-name><tp:taxon-name-part taxon-name-part-type="superfamily">Elateroidea</tp:taxon-name-part></tp:taxon-name> - <tp:taxon-name><tp:taxon-name-part taxon-name-part-type="superfamily">Derodontoidea</tp:taxon-name-part></tp:taxon-name> - <tp:taxon-name><tp:taxon-name-part taxon-name-part-type="superfamily">Bostrichoidea</tp:taxon-name-part></tp:taxon-name> - <tp:taxon-name><tp:taxon-name-part taxon-name-part-type="superfamily">Lymexyloidea</tp:taxon-name-part></tp:taxon-name> - <tp:taxon-name><tp:taxon-name-part taxon-name-part-type="superfamily">Cleroidea</tp:taxon-name-part></tp:taxon-name> - <tp:taxon-name><tp:taxon-name-part taxon-name-part-type="superfamily">Cucujoidea</tp:taxon-name-part></tp:taxon-name>.</source><publisher-name>Apollo Books</publisher-name><publisher-loc>Stenstrup</publisher-loc><size units="page">388–415</size></element-citation></ref><ref id="B11691255"><element-citation xmlns:xlink="http://www.w3.org/1999/xlink" publication-type="book" xlink:type="simple"><person-group person-group-type="author"><name name-style="western"><surname>Panzer</surname><given-names>G. W.F.</given-names></name></person-group><year>1799</year><source>Fauna Insectorum Germaniae initia oder Deutschlands Insecten</source><volume>Heft 67</volume><publisher-name>Felsecker</publisher-name><publisher-loc>Nürnberg</publisher-loc><size units="page">24</size></element-citation></ref><ref id="B11669148"><element-citation xmlns:xlink="http://www.w3.org/1999/xlink" publication-type="article" xlink:type="simple"><person-group person-group-type="author"><name name-style="western"><surname>Illiger</surname><given-names>K.</given-names></name></person-group><year>1801</year><article-title>Nachtrag zum Verzeichnisse der Käfer Preussens</article-title><source>Magazin für Insectenkunde</source><volume>1</volume><issue>1-2</issue><fpage>1</fpage><lpage>94</lpage></element-citation></ref><ref id="B11669085"><element-citation xmlns:xlink="http://www.w3.org/1999/xlink" publication-type="article" xlink:type="simple"><person-group person-group-type="author"><name name-style="western"><surname>Fairmaire</surname><given-names>L.</given-names></name></person-group><year>1860</year><article-title>Diagnoses de nouvelles espèces de Coléoptères</article-title><source>Annales de la Société Entomologique de France</source><volume>8</volume><issue>3</issue><fpage>629</fpage><lpage>632</lpage></element-citation></ref><ref id="B11669076"><element-citation xmlns:xlink="http://www.w3.org/1999/xlink" publication-type="article" xlink:type="simple"><person-group person-group-type="author"><name name-style="western"><surname>Constantin</surname><given-names>R.</given-names></name></person-group><year>2007</year><article-title>Révision des Aplocnemus de France avec description de trois nouvelles espèces. Observations taxonomiques et faunistiques sur les espèces françaises de <tp:taxon-name><tp:taxon-name-part taxon-name-part-type="family">Dasytidae</tp:taxon-name-part></tp:taxon-name> et <tp:taxon-name><tp:taxon-name-part taxon-name-part-type="family">Acanthocnemidae</tp:taxon-name-part></tp:taxon-name> (<tp:taxon-name><tp:taxon-name-part taxon-name-part-type="order">Coleoptera</tp:taxon-name-part></tp:taxon-name> <tp:taxon-name><tp:taxon-name-part taxon-name-part-type="superfamily">Cleroidea</tp:taxon-name-part></tp:taxon-name>)</article-title><source>Bulletin de la Société Entomologique de France</source><volume>112</volume><issue>2</issue><fpage>151</fpage><lpage>170</lpage></element-citation></ref><ref id="B11669139"><element-citation xmlns:xlink="http://www.w3.org/1999/xlink" publication-type="article" xlink:type="simple"><person-group person-group-type="author"><name name-style="western"><surname>Horn</surname><given-names>G. H.</given-names></name></person-group><year>1880</year><article-title>Contributions to the coleopterology of the United States, No. 3.</article-title><source>Transactions of the American Entomological Society and Proceedings of the Entomological Section of the Academy of Natural Sciences</source><volume>8</volume><fpage>139</fpage><lpage>154</lpage><pub-id pub-id-type="doi">10.2307/25076388.</pub-id></element-citation></ref><ref id="B11691008"><element-citation xmlns:xlink="http://www.w3.org/1999/xlink" publication-type="article" xlink:type="simple"><person-group person-group-type="author"><name name-style="western"><surname>Liberti</surname><given-names>G.</given-names></name></person-group><year>2009</year><article-title>The <tp:taxon-name><tp:taxon-name-part taxon-name-part-type="family">Dasytidae</tp:taxon-name-part></tp:taxon-name> (<tp:taxon-name><tp:taxon-name-part taxon-name-part-type="order">Coleoptera</tp:taxon-name-part></tp:taxon-name>) of Sardinia</article-title><source>Zootaxa</source><volume>2318</volume><fpage>339</fpage><lpage>385</lpage><pub-id pub-id-type="doi">10.11646/zootaxa.2318.1.12</pub-id></element-citation></ref></ref-list></tp:taxon-treatment>
